# Supplementary material for: First insight into oral health misinformation in Jordan; an analysis of web content and information-seeking behaviors
Source: PLoS One. 2025 Jun 6;20(6):e0325513. doi: 10.1371/journal.pone.0325513 (PMC12143577; doi:10.1371/journal.pone.0325513)
Supplement: S1 File — The top search queries represent the most popular search terms relevant to oral health that has been used in the specified time period. 40 search terms (strategies) were obtained from Google Trends. (XLSX) [file pone.0325513.s001.xlsx]

## Sheet: Sheet1
Arabic query	Translation
الم الاسنان	Tooth pain
علاج الاسنان	Dental treatment
وجع الاسنان	Toothache
تقويم الاسنان	Braces
تبييض الاسنان	Teeth whitening
تنظيف الاسنان	Teeth cleaning
زراعة الاسنان	Dental implants
تسوس الاسنان	Tooth decay
عدد الاسنان	Number of teeth
علاج الم الاسنان	Tooth pain relief
تخفيف الم الاسنان	Reducing tooth pain
لصقات تبييض الاسنان	Teeth whitening strips
علاج وجع الاسنان	Toothache treatment
دواء نوبين لوجع الأسنان	Nopain medicine for toothache
كيفية التخلص من ألم الأسنان باذن الله خلال 30 ثانية فقط	How to get rid of toothache, God willing, in just 30 seconds
علاج التهاب اللثة	Gum inflammation treatment
خراج الاسنان	Dental abscess
كلينداسين لألم الأسنان	Clindamycin for tooth pain
رائحة الفم	Bad breath
جفاف الفم	Dry mouth
فطريات الفم	Mouth thrush
رائحة الفم الكريهة	Bad breath odor
تقرحات الفم	Mouth ulcers
حمو الفم	Mouth sores
غسول الفم	Mouthwash
علاج الحمو	Sores treatment
سرطان الفم	mouth cancer
علاج فطريات الفم	Mouth thrush treatment
فيروس الفم والقدم	Foot and mouth virus
اسباب رائحة الفم	Causes of bad breath
علاج رائحة الفم	Bad breath treatment
علاج حمو الفم	Mouth sores treatment
اسباب جفاف الفم	Causes of dry mouth
علاج الحمو في الفم	Sores treatment in the mouth
علاج تقرحات الفم	Mouth ulcer treatment
فيروس الفم واليد والقدم	Hand, foot, and mouth virus
فيروس الفم واليد والقدم علاج	Hand, foot, and mouth virus treatment
سبب جفاف الفم	Cause of dry mouth
فطريات اللسان	Tongue thrush
حبة تحت اللسان	Pimple under the tongue
