# Supplementary material for: First insight into oral health misinformation in Jordan; an analysis of web content and information-seeking behaviors
Source: PLoS One. 2025 Jun 6;20(6):e0325513. doi: 10.1371/journal.pone.0325513 (PMC12143577; doi:10.1371/journal.pone.0325513)
Supplement: S2 File — The result pages of search runs coded and archived on Archive Today. (XLSX) [file pone.0325513.s002.xlsx]

## Sheet: Sheet1
ID	"Search strategy"	Translation	Search results
A	اسباب جفاف الفم	Causes of dry mouth	https://archive.is/8qxit
B	اسباب رائحة الفم	Causes of bad breath	https://archive.is/InLue
C	الم الاسنان	Tooth pain	https://archive.is/bcX5H
D	تبييض الاسنان	Teeth whitening	https://archive.is/vK7Hm
E	تخفيف الم الاسنان	Reducing tooth pain	https://archive.is/GVKX6
F	تسوس الاسنان	Tooth decay	https://archive.is/bVRot
G	تقرحات الفم	Mouth ulcers	https://archive.is/9IGvx
H	تقويم الاسنان	Braces	https://archive.is/iqiLg
I	تنظيف الاسنان	Teeth cleaning	https://archive.is/HMj1v
J	جفاف الفم	Dry mouth	https://archive.is/iUMe3
K	حبة تحت اللسان	Pimple under the tongue	https://archive.is/t0idq
L	حمو الفم	Mouth sores	https://archive.is/XjsHK
M	خراج الاسنان	Dental abscess	https://archive.is/9O6LR
N	دواء نوبين لوجع الأسنان	Nopain medicine for toothache	https://archive.is/va4NU
O	رائحة الفم	Bad breath	https://archive.is/unXte
P	رائحة الفم الكريهة	Bad breath odor	https://archive.is/rKjdP
Q	زراعة الاسنان	Dental implants	https://archive.is/u4m9m
R	سبب جفاف الفم	Cause of dry mouth	https://archive.is/ZebUy
S	سرطان الفم	mouth cancer	https://archive.is/ZKLls
T	عدد الاسنان	Number of teeth	https://archive.is/XiPLF
U	علاج الاسنان	Dental treatment	https://archive.is/HvHX6
V	علاج التهاب اللثة	Gum inflammation treatment	https://archive.is/SZ2M8
W	علاج الحمو	Sores treatment	https://archive.is/313y8
X	علاج الحمو في الفم	Sores treatment in the mouth	https://archive.is/CmZye
Y	علاج الم الاسنان	Tooth pain relief	https://archive.is/AHym2
Z	علاج تقرحات الفم	Mouth ulcer treatment	https://archive.is/H1vtG
AA	علاج حمو الفم	Mouth sores treatment	https://archive.is/M76cC
AB	علاج رائحة الفم	Bad breath treatment	https://archive.is/axCMX
AC	علاج فطريات الفم	Mouth thrush treatment	https://archive.is/miWzd
AD	علاج وجع الاسنان	Toothache treatment	https://archive.is/HRgcX
AE	غسول الفم	Mouthwash	https://archive.is/yoiLD
AF	فطريات الفم	Mouth thrush	https://archive.is/w6rCM
AG	فطريات اللسان	Tongue thrush	https://archive.is/XWKtb
AH	فيروس الفم والقدم	Foot and mouth virus	https://archive.is/VtkOw
AI	فيروس الفم واليد والقدم	Hand, foot, and mouth virus	https://archive.is/4fPL3
AJ	فيروس الفم واليد والقدم علاج	Hand, foot, and mouth virus treatment	https://archive.is/8Mohw
AK	كلينداسين لألم الأسنان	Clindamycin for tooth pain	https://archive.is/a0fAb
AL	كيفية التخلص من ألم الأسنان باذن الله خلال 30 ثانية فقط	How to get rid of toothache, God willing, in just 30 seconds	https://archive.is/jePlc
AM	لصقات تبييض الاسنان	Teeth whitening strips	https://archive.is/Iahlw
AN	وجع الاسنان	Toothache	https://archive.is/HEbLJ
