# Supplementary material for: First insight into oral health misinformation in Jordan; an analysis of web content and information-seeking behaviors
Source: PLoS One. 2025 Jun 6;20(6):e0325513. doi: 10.1371/journal.pone.0325513 (PMC12143577; doi:10.1371/journal.pone.0325513)
Supplement: S3 File — List of all web pages extracted from all search runs. 704 web pages were obtained. (XLSX) [file pone.0325513.s003.xlsx]

## Sheet: Sheet5
Search strategy	Translation	ID
اسباب جفاف الفم	Causes of dry mouth	A1
اسباب جفاف الفم	Causes of dry mouth	A2
اسباب جفاف الفم	Causes of dry mouth	A3
اسباب جفاف الفم	Causes of dry mouth	A4
اسباب جفاف الفم	Causes of dry mouth	A5
اسباب جفاف الفم	Causes of dry mouth	A6
اسباب جفاف الفم	Causes of dry mouth	A7
اسباب جفاف الفم	Causes of dry mouth	A8
اسباب جفاف الفم	Causes of dry mouth	A9
اسباب جفاف الفم	Causes of dry mouth	A10
اسباب جفاف الفم	Causes of dry mouth	A11
اسباب جفاف الفم	Causes of dry mouth	A12
اسباب جفاف الفم	Causes of dry mouth	A13
اسباب جفاف الفم	Causes of dry mouth	A14
اسباب جفاف الفم	Causes of dry mouth	A15
اسباب جفاف الفم	Causes of dry mouth	A16
اسباب جفاف الفم	Causes of dry mouth	A17
اسباب جفاف الفم	Causes of dry mouth	A18
اسباب جفاف الفم	Causes of dry mouth	A19
اسباب جفاف الفم	Causes of dry mouth	A20
اسباب جفاف الفم	Causes of dry mouth	A21
اسباب جفاف الفم	Causes of dry mouth	A22
اسباب جفاف الفم	Causes of dry mouth	A23
اسباب جفاف الفم	Causes of dry mouth	A24
اسباب جفاف الفم	Causes of dry mouth	A25
اسباب جفاف الفم	Causes of dry mouth	A26
اسباب جفاف الفم	Causes of dry mouth	A27
اسباب جفاف الفم	Causes of dry mouth	A28
اسباب جفاف الفم	Causes of dry mouth	A29
اسباب جفاف الفم	Causes of dry mouth	A30
اسباب جفاف الفم	Causes of dry mouth	A31
اسباب جفاف الفم	Causes of dry mouth	A32
اسباب جفاف الفم	Causes of dry mouth	A33
اسباب جفاف الفم	Causes of dry mouth	A34
اسباب جفاف الفم	Causes of dry mouth	A35
اسباب جفاف الفم	Causes of dry mouth	A36
اسباب جفاف الفم	Causes of dry mouth	A37
اسباب جفاف الفم	Causes of dry mouth	A38
اسباب جفاف الفم	Causes of dry mouth	A39
اسباب جفاف الفم	Causes of dry mouth	A40
اسباب جفاف الفم	Causes of dry mouth	A41
اسباب جفاف الفم	Causes of dry mouth	A42
اسباب جفاف الفم	Causes of dry mouth	A43
اسباب جفاف الفم	Causes of dry mouth	A44
اسباب جفاف الفم	Causes of dry mouth	A45
اسباب جفاف الفم	Causes of dry mouth	A46
اسباب جفاف الفم	Causes of dry mouth	A47
اسباب جفاف الفم	Causes of dry mouth	A48
اسباب جفاف الفم	Causes of dry mouth	A49
اسباب جفاف الفم	Causes of dry mouth	A50
اسباب جفاف الفم	Causes of dry mouth	A51
اسباب جفاف الفم	Causes of dry mouth	A52
اسباب جفاف الفم	Causes of dry mouth	A53
اسباب جفاف الفم	Causes of dry mouth	A54
اسباب جفاف الفم	Causes of dry mouth	A55
اسباب جفاف الفم	Causes of dry mouth	A56
اسباب جفاف الفم	Causes of dry mouth	A57
اسباب جفاف الفم	Causes of dry mouth	A58
اسباب جفاف الفم	Causes of dry mouth	A59
اسباب جفاف الفم	Causes of dry mouth	A60
اسباب جفاف الفم	Causes of dry mouth	A61
اسباب جفاف الفم	Causes of dry mouth	A62
اسباب جفاف الفم	Causes of dry mouth	A63
اسباب جفاف الفم	Causes of dry mouth	A64
اسباب جفاف الفم	Causes of dry mouth	A65
اسباب جفاف الفم	Causes of dry mouth	A66
اسباب جفاف الفم	Causes of dry mouth	A67
اسباب جفاف الفم	Causes of dry mouth	A68
اسباب جفاف الفم	Causes of dry mouth	A69
اسباب جفاف الفم	Causes of dry mouth	A70
اسباب جفاف الفم	Causes of dry mouth	A71
اسباب جفاف الفم	Causes of dry mouth	A72
اسباب جفاف الفم	Causes of dry mouth	A73
جفاف الفم	Dry mouth	J1
جفاف الفم	Dry mouth	J2
جفاف الفم	Dry mouth	J4
جفاف الفم	Dry mouth	J5
جفاف الفم	Dry mouth	J6
جفاف الفم	Dry mouth	J8
جفاف الفم	Dry mouth	J9
جفاف الفم	Dry mouth	J10
جفاف الفم	Dry mouth	J12
جفاف الفم	Dry mouth	J15
جفاف الفم	Dry mouth	J17
جفاف الفم	Dry mouth	J18
جفاف الفم	Dry mouth	J19
جفاف الفم	Dry mouth	J20
جفاف الفم	Dry mouth	J22
جفاف الفم	Dry mouth	J24
جفاف الفم	Dry mouth	J25
جفاف الفم	Dry mouth	J26
جفاف الفم	Dry mouth	J27
جفاف الفم	Dry mouth	J28
جفاف الفم	Dry mouth	J29
جفاف الفم	Dry mouth	J30
جفاف الفم	Dry mouth	J31
جفاف الفم	Dry mouth	J32
جفاف الفم	Dry mouth	J33
جفاف الفم	Dry mouth	J34
جفاف الفم	Dry mouth	J35
جفاف الفم	Dry mouth	J36
جفاف الفم	Dry mouth	J37
جفاف الفم	Dry mouth	J38
جفاف الفم	Dry mouth	J39
جفاف الفم	Dry mouth	J40
جفاف الفم	Dry mouth	J41
جفاف الفم	Dry mouth	J42
جفاف الفم	Dry mouth	J43
جفاف الفم	Dry mouth	J44
جفاف الفم	Dry mouth	J45
جفاف الفم	Dry mouth	J48
جفاف الفم	Dry mouth	J49
جفاف الفم	Dry mouth	J50
جفاف الفم	Dry mouth	J51
جفاف الفم	Dry mouth	J52
جفاف الفم	Dry mouth	J53
جفاف الفم	Dry mouth	J54
جفاف الفم	Dry mouth	J56
جفاف الفم	Dry mouth	J57
جفاف الفم	Dry mouth	J58
جفاف الفم	Dry mouth	J60
جفاف الفم	Dry mouth	J62
جفاف الفم	Dry mouth	J63
سبب جفاف الفم	Cause of dry mouth	R4
سبب جفاف الفم	Cause of dry mouth	R8
سبب جفاف الفم	Cause of dry mouth	R9
اسباب رائحة الفم	Causes of bad breath	B1
اسباب رائحة الفم	Causes of bad breath	B2
رائحة الفم	Bad breath	O1
رائحة الفم	Bad breath	O2
رائحة الفم	Bad breath	O3
رائحة الفم	Bad breath	O4
رائحة الفم	Bad breath	O5
رائحة الفم	Bad breath	O6
رائحة الفم	Bad breath	O7
رائحة الفم	Bad breath	O8
رائحة الفم	Bad breath	O9
رائحة الفم	Bad breath	O10
رائحة الفم	Bad breath	O11
رائحة الفم	Bad breath	O12
رائحة الفم	Bad breath	O13
رائحة الفم	Bad breath	O14
رائحة الفم	Bad breath	O15
رائحة الفم	Bad breath	O16
رائحة الفم	Bad breath	O17
رائحة الفم	Bad breath	O18
رائحة الفم	Bad breath	O19
رائحة الفم	Bad breath	O20
رائحة الفم	Bad breath	O21
رائحة الفم	Bad breath	O22
رائحة الفم	Bad breath	O23
رائحة الفم	Bad breath	O24
رائحة الفم	Bad breath	O25
رائحة الفم	Bad breath	O26
رائحة الفم	Bad breath	O27
رائحة الفم	Bad breath	O28
رائحة الفم	Bad breath	O29
رائحة الفم	Bad breath	O30
رائحة الفم	Bad breath	O31
رائحة الفم	Bad breath	O32
رائحة الفم	Bad breath	O33
رائحة الفم	Bad breath	O34
رائحة الفم	Bad breath	O35
رائحة الفم	Bad breath	O36
رائحة الفم	Bad breath	O37
رائحة الفم	Bad breath	O38
رائحة الفم	Bad breath	O39
رائحة الفم	Bad breath	O40
رائحة الفم	Bad breath	O41
رائحة الفم	Bad breath	O42
رائحة الفم	Bad breath	O43
رائحة الفم	Bad breath	O44
رائحة الفم	Bad breath	O45
رائحة الفم	Bad breath	O46
رائحة الفم	Bad breath	O47
رائحة الفم الكريهة	Bad breath odor	P1
رائحة الفم الكريهة	Bad breath odor	P2
رائحة الفم الكريهة	Bad breath odor	P31
رائحة الفم الكريهة	Bad breath odor	P34
رائحة الفم الكريهة	Bad breath odor	P41
رائحة الفم الكريهة	Bad breath odor	P42
رائحة الفم الكريهة	Bad breath odor	P44
رائحة الفم الكريهة	Bad breath odor	P45
علاج رائحة الفم	Bad breath treatment	AB4
علاج رائحة الفم	Bad breath treatment	AB8
علاج رائحة الفم	Bad breath treatment	AB9
علاج رائحة الفم	Bad breath treatment	AB10
علاج رائحة الفم	Bad breath treatment	AB11
علاج رائحة الفم	Bad breath treatment	AB12
علاج رائحة الفم	Bad breath treatment	AB13
علاج رائحة الفم	Bad breath treatment	AB14
علاج رائحة الفم	Bad breath treatment	AB15
علاج رائحة الفم	Bad breath treatment	AB16
الم الاسنان	Tooth pain	C1
الم الاسنان	Tooth pain	C2
الم الاسنان	Tooth pain	C3
الم الاسنان	Tooth pain	C4
الم الاسنان	Tooth pain	C5
الم الاسنان	Tooth pain	C6
الم الاسنان	Tooth pain	C7
الم الاسنان	Tooth pain	C8
الم الاسنان	Tooth pain	C9
الم الاسنان	Tooth pain	C10
الم الاسنان	Tooth pain	C11
الم الاسنان	Tooth pain	C12
الم الاسنان	Tooth pain	C13
الم الاسنان	Tooth pain	C14
الم الاسنان	Tooth pain	C15
الم الاسنان	Tooth pain	C16
الم الاسنان	Tooth pain	C17
الم الاسنان	Tooth pain	C18
تخفيف الم الاسنان	Reducing tooth pain	E2
تخفيف الم الاسنان	Reducing tooth pain	E4
كيفية التخلص من ألم الأسنان باذن الله خلال 30 ثانية فقط	How to get rid of toothache, God willing, in just 30 seconds	AL1
كيفية التخلص من ألم الأسنان باذن الله خلال 30 ثانية فقط	How to get rid of toothache, God willing, in just 30 seconds	AL2
تبييض الاسنان	Teeth whitening	D1
تبييض الاسنان	Teeth whitening	D2
تبييض الاسنان	Teeth whitening	D3
تبييض الاسنان	Teeth whitening	D4
تبييض الاسنان	Teeth whitening	D5
تبييض الاسنان	Teeth whitening	D6
تبييض الاسنان	Teeth whitening	D7
تبييض الاسنان	Teeth whitening	D8
تبييض الاسنان	Teeth whitening	D9
تبييض الاسنان	Teeth whitening	D10
تبييض الاسنان	Teeth whitening	D11
تبييض الاسنان	Teeth whitening	D12
تبييض الاسنان	Teeth whitening	D13
تبييض الاسنان	Teeth whitening	D14
تبييض الاسنان	Teeth whitening	D15
تبييض الاسنان	Teeth whitening	D16
تبييض الاسنان	Teeth whitening	D17
تبييض الاسنان	Teeth whitening	D18
تبييض الاسنان	Teeth whitening	D19
تبييض الاسنان	Teeth whitening	D20
تبييض الاسنان	Teeth whitening	D21
تبييض الاسنان	Teeth whitening	D22
تبييض الاسنان	Teeth whitening	D23
تبييض الاسنان	Teeth whitening	D24
تبييض الاسنان	Teeth whitening	D25
تبييض الاسنان	Teeth whitening	D26
تبييض الاسنان	Teeth whitening	D27
تبييض الاسنان	Teeth whitening	D28
تبييض الاسنان	Teeth whitening	D29
تبييض الاسنان	Teeth whitening	D30
تبييض الاسنان	Teeth whitening	D31
تبييض الاسنان	Teeth whitening	D32
تبييض الاسنان	Teeth whitening	D33
تبييض الاسنان	Teeth whitening	D34
تبييض الاسنان	Teeth whitening	D35
تبييض الاسنان	Teeth whitening	D36
لصقات تبييض الاسنان	Teeth whitening strips	AM1
لصقات تبييض الاسنان	Teeth whitening strips	AM2
لصقات تبييض الاسنان	Teeth whitening strips	AM3
لصقات تبييض الاسنان	Teeth whitening strips	AM4
لصقات تبييض الاسنان	Teeth whitening strips	AM5
لصقات تبييض الاسنان	Teeth whitening strips	AM8
لصقات تبييض الاسنان	Teeth whitening strips	AM9
لصقات تبييض الاسنان	Teeth whitening strips	AM11
لصقات تبييض الاسنان	Teeth whitening strips	AM13
لصقات تبييض الاسنان	Teeth whitening strips	AM14
لصقات تبييض الاسنان	Teeth whitening strips	AM15
تسوس الاسنان	Tooth decay	F1
تسوس الاسنان	Tooth decay	F2
تسوس الاسنان	Tooth decay	F3
تسوس الاسنان	Tooth decay	F4
تسوس الاسنان	Tooth decay	F5
تسوس الاسنان	Tooth decay	F6
تسوس الاسنان	Tooth decay	F7
تسوس الاسنان	Tooth decay	F8
تسوس الاسنان	Tooth decay	F9
تسوس الاسنان	Tooth decay	F10
تسوس الاسنان	Tooth decay	F11
تسوس الاسنان	Tooth decay	F12
تسوس الاسنان	Tooth decay	F13
تسوس الاسنان	Tooth decay	F14
تسوس الاسنان	Tooth decay	F15
تسوس الاسنان	Tooth decay	F16
تسوس الاسنان	Tooth decay	F17
تسوس الاسنان	Tooth decay	F18
تسوس الاسنان	Tooth decay	F19
تسوس الاسنان	Tooth decay	F20
تسوس الاسنان	Tooth decay	F21
تسوس الاسنان	Tooth decay	F22
تسوس الاسنان	Tooth decay	F23
تسوس الاسنان	Tooth decay	F24
تسوس الاسنان	Tooth decay	F25
تسوس الاسنان	Tooth decay	F26
تقرحات الفم	Mouth ulcers	G1
تقرحات الفم	Mouth ulcers	G2
تقرحات الفم	Mouth ulcers	G3
تقرحات الفم	Mouth ulcers	G4
تقرحات الفم	Mouth ulcers	G5
تقرحات الفم	Mouth ulcers	G6
تقرحات الفم	Mouth ulcers	G7
تقرحات الفم	Mouth ulcers	G8
تقرحات الفم	Mouth ulcers	G9
تقرحات الفم	Mouth ulcers	G10
تقرحات الفم	Mouth ulcers	G11
تقرحات الفم	Mouth ulcers	G12
تقرحات الفم	Mouth ulcers	G13
تقرحات الفم	Mouth ulcers	G14
تقرحات الفم	Mouth ulcers	G15
تقرحات الفم	Mouth ulcers	G16
تقرحات الفم	Mouth ulcers	G17
تقرحات الفم	Mouth ulcers	G18
تقرحات الفم	Mouth ulcers	G19
تقرحات الفم	Mouth ulcers	G20
تقرحات الفم	Mouth ulcers	G21
تقرحات الفم	Mouth ulcers	G22
تقرحات الفم	Mouth ulcers	G23
تقرحات الفم	Mouth ulcers	G24
تقرحات الفم	Mouth ulcers	G25
تقرحات الفم	Mouth ulcers	G26
تقرحات الفم	Mouth ulcers	G27
تقرحات الفم	Mouth ulcers	G28
تقرحات الفم	Mouth ulcers	G29
تقرحات الفم	Mouth ulcers	G30
تقرحات الفم	Mouth ulcers	G31
تقرحات الفم	Mouth ulcers	G32
تقرحات الفم	Mouth ulcers	G33
تقرحات الفم	Mouth ulcers	G34
تقرحات الفم	Mouth ulcers	G35
تقرحات الفم	Mouth ulcers	G36
تقرحات الفم	Mouth ulcers	G37
تقرحات الفم	Mouth ulcers	G38
تقرحات الفم	Mouth ulcers	G39
تقرحات الفم	Mouth ulcers	G40
تقرحات الفم	Mouth ulcers	G41
تقرحات الفم	Mouth ulcers	G42
تقرحات الفم	Mouth ulcers	G43
تقرحات الفم	Mouth ulcers	G44
تقرحات الفم	Mouth ulcers	G45
علاج تقرحات الفم	Mouth ulcer treatment	Z3
علاج تقرحات الفم	Mouth ulcer treatment	Z8
علاج تقرحات الفم	Mouth ulcer treatment	Z9
علاج تقرحات الفم	Mouth ulcer treatment	Z12
علاج تقرحات الفم	Mouth ulcer treatment	Z16
علاج تقرحات الفم	Mouth ulcer treatment	Z17
علاج تقرحات الفم	Mouth ulcer treatment	Z18
علاج تقرحات الفم	Mouth ulcer treatment	Z20
تقويم الاسنان	Braces	H1
تقويم الاسنان	Braces	H2
تقويم الاسنان	Braces	H3
تقويم الاسنان	Braces	H4
تقويم الاسنان	Braces	H5
تقويم الاسنان	Braces	H6
تقويم الاسنان	Braces	H7
تقويم الاسنان	Braces	H8
تقويم الاسنان	Braces	H9
تقويم الاسنان	Braces	H10
تقويم الاسنان	Braces	H11
تقويم الاسنان	Braces	H12
تقويم الاسنان	Braces	H13
تقويم الاسنان	Braces	H14
تقويم الاسنان	Braces	H15
تقويم الاسنان	Braces	H16
تقويم الاسنان	Braces	H17
تقويم الاسنان	Braces	H18
تقويم الاسنان	Braces	H19
تقويم الاسنان	Braces	H20
تقويم الاسنان	Braces	H21
تقويم الاسنان	Braces	H22
تقويم الاسنان	Braces	H23
تقويم الاسنان	Braces	H24
تقويم الاسنان	Braces	H25
تقويم الاسنان	Braces	H26
تقويم الاسنان	Braces	H27
تقويم الاسنان	Braces	H28
تقويم الاسنان	Braces	H29
تقويم الاسنان	Braces	H30
تقويم الاسنان	Braces	H31
تقويم الاسنان	Braces	H32
تقويم الاسنان	Braces	H33
تقويم الاسنان	Braces	H34
تقويم الاسنان	Braces	H35
تقويم الاسنان	Braces	H36
تقويم الاسنان	Braces	H37
تقويم الاسنان	Braces	H38
تقويم الاسنان	Braces	H39
تقويم الاسنان	Braces	H40
تقويم الاسنان	Braces	H41
تقويم الاسنان	Braces	H42
تقويم الاسنان	Braces	H43
تقويم الاسنان	Braces	H44
تقويم الاسنان	Braces	H45
تقويم الاسنان	Braces	H46
تقويم الاسنان	Braces	H47
تقويم الاسنان	Braces	H48
تقويم الاسنان	Braces	H49
تقويم الاسنان	Braces	H50
تقويم الاسنان	Braces	H51
تقويم الاسنان	Braces	H52
تقويم الاسنان	Braces	H53
تقويم الاسنان	Braces	H54
تقويم الاسنان	Braces	H55
تقويم الاسنان	Braces	H56
تنظيف الاسنان	Teeth cleaning	I1
تنظيف الاسنان	Teeth cleaning	I2
تنظيف الاسنان	Teeth cleaning	I3
تنظيف الاسنان	Teeth cleaning	I4
تنظيف الاسنان	Teeth cleaning	I5
تنظيف الاسنان	Teeth cleaning	I6
تنظيف الاسنان	Teeth cleaning	I7
تنظيف الاسنان	Teeth cleaning	I8
تنظيف الاسنان	Teeth cleaning	I9
تنظيف الاسنان	Teeth cleaning	I10
تنظيف الاسنان	Teeth cleaning	I11
تنظيف الاسنان	Teeth cleaning	I12
تنظيف الاسنان	Teeth cleaning	I13
تنظيف الاسنان	Teeth cleaning	I14
تنظيف الاسنان	Teeth cleaning	I15
تنظيف الاسنان	Teeth cleaning	I16
تنظيف الاسنان	Teeth cleaning	I17
تنظيف الاسنان	Teeth cleaning	I18
تنظيف الاسنان	Teeth cleaning	I19
تنظيف الاسنان	Teeth cleaning	I20
تنظيف الاسنان	Teeth cleaning	I21
تنظيف الاسنان	Teeth cleaning	I22
تنظيف الاسنان	Teeth cleaning	I23
تنظيف الاسنان	Teeth cleaning	I24
تنظيف الاسنان	Teeth cleaning	I25
تنظيف الاسنان	Teeth cleaning	I26
تنظيف الاسنان	Teeth cleaning	I27
تنظيف الاسنان	Teeth cleaning	I28
تنظيف الاسنان	Teeth cleaning	I29
تنظيف الاسنان	Teeth cleaning	I30
تنظيف الاسنان	Teeth cleaning	I31
تنظيف الاسنان	Teeth cleaning	I32
تنظيف الاسنان	Teeth cleaning	I33
تنظيف الاسنان	Teeth cleaning	I34
تنظيف الاسنان	Teeth cleaning	I35
تنظيف الاسنان	Teeth cleaning	I36
تنظيف الاسنان	Teeth cleaning	I37
تنظيف الاسنان	Teeth cleaning	I38
تنظيف الاسنان	Teeth cleaning	I39
تنظيف الاسنان	Teeth cleaning	I40
تنظيف الاسنان	Teeth cleaning	I41
تنظيف الاسنان	Teeth cleaning	I42
تنظيف الاسنان	Teeth cleaning	I43
تنظيف الاسنان	Teeth cleaning	I44
تنظيف الاسنان	Teeth cleaning	I45
تنظيف الاسنان	Teeth cleaning	I46
حبة تحت اللسان	Pimple under the tongue	K1
حبة تحت اللسان	Pimple under the tongue	K2
حبة تحت اللسان	Pimple under the tongue	K3
حبة تحت اللسان	Pimple under the tongue	K4
حمو الفم	Mouth sores	L1
حمو الفم	Mouth sores	L2
حمو الفم	Mouth sores	L3
حمو الفم	Mouth sores	L4
حمو الفم	Mouth sores	L5
علاج الحمو	Sores treatment	W1
علاج الحمو في الفم	Mouth sores treatment	X1
علاج الحمو في الفم	Mouth sores treatment	X6
علاج الحمو في الفم	Mouth sores treatment	X7
علاج الحمو في الفم	Mouth sores treatment	X8
علاج الحمو في الفم	Mouth sores treatment	X9
علاج الحمو في الفم	Mouth sores treatment	X10
علاج الحمو في الفم	Mouth sores treatment	X11
خراج الاسنان	Dental abscess	M1
خراج الاسنان	Dental abscess	M2
خراج الاسنان	Dental abscess	M3
دواء نوبين لوجع الأسنان	Nopain medicine for toothache	N1
علاج وجع الاسنان	Toothache treatment	AD1
وجع الاسنان	Toothache	AN1
وجع الاسنان	Toothache	AN2
وجع الاسنان	Toothache	AN4
وجع الاسنان	Toothache	AN5
وجع الاسنان	Toothache	AN6
وجع الاسنان	Toothache	AN7
زراعة الاسنان	Dental implants	Q1
زراعة الاسنان	Dental implants	Q2
زراعة الاسنان	Dental implants	Q3
زراعة الاسنان	Dental implants	Q4
زراعة الاسنان	Dental implants	Q5
زراعة الاسنان	Dental implants	Q6
زراعة الاسنان	Dental implants	Q7
زراعة الاسنان	Dental implants	Q8
زراعة الاسنان	Dental implants	Q9
زراعة الاسنان	Dental implants	Q10
زراعة الاسنان	Dental implants	Q11
زراعة الاسنان	Dental implants	Q12
زراعة الاسنان	Dental implants	Q13
زراعة الاسنان	Dental implants	Q14
زراعة الاسنان	Dental implants	Q15
زراعة الاسنان	Dental implants	Q16
زراعة الاسنان	Dental implants	Q17
زراعة الاسنان	Dental implants	Q18
زراعة الاسنان	Dental implants	Q19
زراعة الاسنان	Dental implants	Q20
زراعة الاسنان	Dental implants	Q21
زراعة الاسنان	Dental implants	Q22
زراعة الاسنان	Dental implants	Q23
زراعة الاسنان	Dental implants	Q24
زراعة الاسنان	Dental implants	Q25
زراعة الاسنان	Dental implants	Q26
زراعة الاسنان	Dental implants	Q27
زراعة الاسنان	Dental implants	Q28
زراعة الاسنان	Dental implants	Q29
زراعة الاسنان	Dental implants	Q30
زراعة الاسنان	Dental implants	Q31
زراعة الاسنان	Dental implants	Q32
زراعة الاسنان	Dental implants	Q33
زراعة الاسنان	Dental implants	Q34
سرطان الفم	mouth cancer	S1
سرطان الفم	mouth cancer	S2
سرطان الفم	mouth cancer	S3
سرطان الفم	mouth cancer	S4
سرطان الفم	mouth cancer	S5
سرطان الفم	mouth cancer	S6
سرطان الفم	mouth cancer	S7
سرطان الفم	mouth cancer	S8
سرطان الفم	mouth cancer	S9
سرطان الفم	mouth cancer	S10
سرطان الفم	mouth cancer	S11
سرطان الفم	mouth cancer	S12
سرطان الفم	mouth cancer	S13
سرطان الفم	mouth cancer	S14
سرطان الفم	mouth cancer	S15
سرطان الفم	mouth cancer	S16
سرطان الفم	mouth cancer	S17
سرطان الفم	mouth cancer	S18
سرطان الفم	mouth cancer	S19
سرطان الفم	mouth cancer	S20
سرطان الفم	mouth cancer	S21
سرطان الفم	mouth cancer	S22
سرطان الفم	mouth cancer	S23
سرطان الفم	mouth cancer	S24
سرطان الفم	mouth cancer	S25
سرطان الفم	mouth cancer	S26
سرطان الفم	mouth cancer	S27
سرطان الفم	mouth cancer	S28
سرطان الفم	mouth cancer	S29
سرطان الفم	mouth cancer	S30
سرطان الفم	mouth cancer	S31
سرطان الفم	mouth cancer	S32
سرطان الفم	mouth cancer	S33
سرطان الفم	mouth cancer	S34
سرطان الفم	mouth cancer	S35
سرطان الفم	mouth cancer	S36
سرطان الفم	mouth cancer	S37
سرطان الفم	mouth cancer	S38
سرطان الفم	mouth cancer	S39
سرطان الفم	mouth cancer	S40
سرطان الفم	mouth cancer	S41
سرطان الفم	mouth cancer	S42
سرطان الفم	mouth cancer	S43
سرطان الفم	mouth cancer	S44
سرطان الفم	mouth cancer	S45
سرطان الفم	mouth cancer	S46
سرطان الفم	mouth cancer	S47
سرطان الفم	mouth cancer	S48
سرطان الفم	mouth cancer	S49
سرطان الفم	mouth cancer	S50
سرطان الفم	mouth cancer	S51
سرطان الفم	mouth cancer	S52
سرطان الفم	mouth cancer	S53
سرطان الفم	mouth cancer	S54
عدد الاسنان	Number of teeth	T1
عدد الاسنان	Number of teeth	T2
عدد الاسنان	Number of teeth	T3
عدد الاسنان	Number of teeth	T4
عدد الاسنان	Number of teeth	T5
عدد الاسنان	Number of teeth	T6
عدد الاسنان	Number of teeth	T7
عدد الاسنان	Number of teeth	T8
علاج الاسنان	Dental treatment	U1
علاج الاسنان	Dental treatment	U2
علاج الاسنان	Dental treatment	U3
علاج الاسنان	Dental treatment	U4
علاج الاسنان	Dental treatment	U5
علاج الاسنان	Dental treatment	U6
علاج الاسنان	Dental treatment	U7
علاج الاسنان	Dental treatment	U8
علاج الاسنان	Dental treatment	U9
علاج الاسنان	Dental treatment	U10
علاج الاسنان	Dental treatment	U11
علاج الاسنان	Dental treatment	U12
علاج الاسنان	Dental treatment	U13
علاج الاسنان	Dental treatment	U14
علاج الاسنان	Dental treatment	U15
علاج الاسنان	Dental treatment	U16
علاج الاسنان	Dental treatment	U17
علاج الاسنان	Dental treatment	U18
علاج الاسنان	Dental treatment	U19
علاج الاسنان	Dental treatment	U20
علاج الاسنان	Dental treatment	U21
علاج الاسنان	Dental treatment	U22
علاج الاسنان	Dental treatment	U23
علاج الاسنان	Dental treatment	U24
علاج الاسنان	Dental treatment	U25
علاج الاسنان	Dental treatment	U26
علاج الاسنان	Dental treatment	U27
علاج الاسنان	Dental treatment	U28
علاج الاسنان	Dental treatment	U29
علاج التهاب اللثة	Gum inflammation treatment	V1
علاج التهاب اللثة	Gum inflammation treatment	V2
علاج التهاب اللثة	Gum inflammation treatment	V3
علاج التهاب اللثة	Gum inflammation treatment	V4
علاج التهاب اللثة	Gum inflammation treatment	V5
علاج التهاب اللثة	Gum inflammation treatment	V6
علاج التهاب اللثة	Gum inflammation treatment	V7
علاج التهاب اللثة	Gum inflammation treatment	V8
علاج التهاب اللثة	Gum inflammation treatment	V9
علاج التهاب اللثة	Gum inflammation treatment	V10
علاج التهاب اللثة	Gum inflammation treatment	V11
علاج التهاب اللثة	Gum inflammation treatment	V12
علاج التهاب اللثة	Gum inflammation treatment	V13
علاج التهاب اللثة	Gum inflammation treatment	V14
علاج التهاب اللثة	Gum inflammation treatment	V15
علاج التهاب اللثة	Gum inflammation treatment	V16
علاج التهاب اللثة	Gum inflammation treatment	V17
علاج التهاب اللثة	Gum inflammation treatment	V18
علاج التهاب اللثة	Gum inflammation treatment	V19
علاج التهاب اللثة	Gum inflammation treatment	V20
علاج التهاب اللثة	Gum inflammation treatment	V21
علاج التهاب اللثة	Gum inflammation treatment	V22
علاج التهاب اللثة	Gum inflammation treatment	V23
علاج التهاب اللثة	Gum inflammation treatment	V24
علاج التهاب اللثة	Gum inflammation treatment	V25
علاج فطريات الفم	Mouth thrush treatment	AC1
علاج فطريات الفم	Mouth thrush treatment	AC2
علاج فطريات الفم	Mouth thrush treatment	AC3
علاج فطريات الفم	Mouth thrush treatment	AC4
علاج فطريات الفم	Mouth thrush treatment	AC5
علاج فطريات الفم	Mouth thrush treatment	AC6
علاج فطريات الفم	Mouth thrush treatment	AC7
فطريات الفم	Mouth thrush	AF4
فطريات الفم	Mouth thrush	AF8
فطريات الفم	Mouth thrush	AF9
فطريات الفم	Mouth thrush	AF10
فطريات الفم	Mouth thrush	AF11
فطريات الفم	Mouth thrush	AF12
فطريات الفم	Mouth thrush	AF13
فطريات الفم	Mouth thrush	AF14
فطريات الفم	Mouth thrush	AF15
فطريات الفم	Mouth thrush	AF16
غسول الفم	Mouthwash	AE1
غسول الفم	Mouthwash	AE2
غسول الفم	Mouthwash	AE3
غسول الفم	Mouthwash	AE4
غسول الفم	Mouthwash	AE5
غسول الفم	Mouthwash	AE6
غسول الفم	Mouthwash	AE7
غسول الفم	Mouthwash	AE8
غسول الفم	Mouthwash	AE9
غسول الفم	Mouthwash	AE10
غسول الفم	Mouthwash	AE11
غسول الفم	Mouthwash	AE12
غسول الفم	Mouthwash	AE13
غسول الفم	Mouthwash	AE14
غسول الفم	Mouthwash	AE15
غسول الفم	Mouthwash	AE16
غسول الفم	Mouthwash	AE17
غسول الفم	Mouthwash	AE18
غسول الفم	Mouthwash	AE19
غسول الفم	Mouthwash	AE20
غسول الفم	Mouthwash	AE21
غسول الفم	Mouthwash	AE22
غسول الفم	Mouthwash	AE23
غسول الفم	Mouthwash	AE24
غسول الفم	Mouthwash	AE25
غسول الفم	Mouthwash	AE26
غسول الفم	Mouthwash	AE27
غسول الفم	Mouthwash	AE28
غسول الفم	Mouthwash	AE29
غسول الفم	Mouthwash	AE30
غسول الفم	Mouthwash	AE31
غسول الفم	Mouthwash	AE32
غسول الفم	Mouthwash	AE33
غسول الفم	Mouthwash	AE34
غسول الفم	Mouthwash	AE35
غسول الفم	Mouthwash	AE36
غسول الفم	Mouthwash	AE37
غسول الفم	Mouthwash	AE38
غسول الفم	Mouthwash	AE39
غسول الفم	Mouthwash	AE40
غسول الفم	Mouthwash	AE41
غسول الفم	Mouthwash	AE42
غسول الفم	Mouthwash	AE43
غسول الفم	Mouthwash	AE44
غسول الفم	Mouthwash	AE45
غسول الفم	Mouthwash	AE46
غسول الفم	Mouthwash	AE47
غسول الفم	Mouthwash	AE48
غسول الفم	Mouthwash	AE49
غسول الفم	Mouthwash	AE50
غسول الفم	Mouthwash	AE51
غسول الفم	Mouthwash	AE52
فطريات اللسان	Tongue thrush	AG1
فطريات اللسان	Tongue thrush	AG2
فيروس الفم والقدم	Foot and mouth virus	AH1
فيروس الفم واليد والقدم	Hand, foot, and mouth virus	AI1
فيروس الفم واليد والقدم	Hand, foot, and mouth virus	AI2
فيروس الفم واليد والقدم	Hand, foot, and mouth virus	AI3
فيروس الفم واليد والقدم	Hand, foot, and mouth virus	AI4
فيروس الفم واليد والقدم	Hand, foot, and mouth virus	AI5
فيروس الفم واليد والقدم	Hand, foot, and mouth virus	AI6
فيروس الفم واليد والقدم	Hand, foot, and mouth virus	AI7
فيروس الفم واليد والقدم	Hand, foot, and mouth virus	AI8
فيروس الفم واليد والقدم	Hand, foot, and mouth virus	AI9
فيروس الفم واليد والقدم	Hand, foot, and mouth virus	AI10
فيروس الفم واليد والقدم علاج	Hand, foot, and mouth virus treatment	AJ7
