# Supplementary material for: First insight into oral health misinformation in Jordan; an analysis of web content and information-seeking behaviors
Source: PLoS One. 2025 Jun 6;20(6):e0325513. doi: 10.1371/journal.pone.0325513 (PMC12143577; doi:10.1371/journal.pone.0325513)
Supplement: S4 File — List of web pages obtained after relevance screening (333 web pages). (XLSX) [file pone.0325513.s004.xlsx]

## Sheet: Sheet1
"Search strategy"	Translation	ID	Inc/Exc
اسباب جفاف الفم	Causes of dry mouth	A1	I
اسباب جفاف الفم	Causes of dry mouth	A2	I
اسباب جفاف الفم	Causes of dry mouth	A6	I
اسباب جفاف الفم	Causes of dry mouth	A7	I
اسباب جفاف الفم	Causes of dry mouth	A8	I
اسباب جفاف الفم	Causes of dry mouth	A9	I
اسباب جفاف الفم	Causes of dry mouth	A10	I
اسباب جفاف الفم	Causes of dry mouth	A11	I
اسباب جفاف الفم	Causes of dry mouth	A12	I
اسباب جفاف الفم	Causes of dry mouth	A14	I
اسباب جفاف الفم	Causes of dry mouth	A15	I
اسباب جفاف الفم	Causes of dry mouth	A16	I
اسباب جفاف الفم	Causes of dry mouth	A17	I
اسباب جفاف الفم	Causes of dry mouth	A18	I
اسباب جفاف الفم	Causes of dry mouth	A19	I
اسباب جفاف الفم	Causes of dry mouth	A20	I
اسباب جفاف الفم	Causes of dry mouth	A22	I
اسباب جفاف الفم	Causes of dry mouth	A23	I
اسباب جفاف الفم	Causes of dry mouth	A24	I
اسباب جفاف الفم	Causes of dry mouth	A25	I
اسباب جفاف الفم	Causes of dry mouth	A26	I
اسباب جفاف الفم	Causes of dry mouth	A27	I
اسباب جفاف الفم	Causes of dry mouth	A29	I
اسباب جفاف الفم	Causes of dry mouth	A31	I
اسباب جفاف الفم	Causes of dry mouth	A34	I
اسباب جفاف الفم	Causes of dry mouth	A37	I
اسباب جفاف الفم	Causes of dry mouth	A38	I
اسباب جفاف الفم	Causes of dry mouth	A48	I
اسباب جفاف الفم	Causes of dry mouth	A52	I
اسباب جفاف الفم	Causes of dry mouth	A67	I
اسباب جفاف الفم	Causes of dry mouth	A68	I
اسباب جفاف الفم	Causes of dry mouth	A69	I
اسباب جفاف الفم	Causes of dry mouth	A71	I
جفاف الفم	Dry mouth	J1	I
جفاف الفم	Dry mouth	J2	I
جفاف الفم	Dry mouth	J4	I
جفاف الفم	Dry mouth	J5	I
جفاف الفم	Dry mouth	J6	I
جفاف الفم	Dry mouth	J8	I
جفاف الفم	Dry mouth	J9	I
جفاف الفم	Dry mouth	J10	I
جفاف الفم	Dry mouth	J12	I
جفاف الفم	Dry mouth	J15	I
جفاف الفم	Dry mouth	J18	I
جفاف الفم	Dry mouth	J19	I
جفاف الفم	Dry mouth	J20	I
جفاف الفم	Dry mouth	J22	I
جفاف الفم	Dry mouth	J25	I
جفاف الفم	Dry mouth	J26	I
جفاف الفم	Dry mouth	J28	I
جفاف الفم	Dry mouth	J29	I
جفاف الفم	Dry mouth	J30	I
جفاف الفم	Dry mouth	J32	I
جفاف الفم	Dry mouth	J33	I
جفاف الفم	Dry mouth	J36	I
جفاف الفم	Dry mouth	J37	I
جفاف الفم	Dry mouth	J38	I
جفاف الفم	Dry mouth	J39	I
جفاف الفم	Dry mouth	J40	I
جفاف الفم	Dry mouth	J41	I
جفاف الفم	Dry mouth	J42	I
جفاف الفم	Dry mouth	J43	I
جفاف الفم	Dry mouth	J44	I
جفاف الفم	Dry mouth	J45	I
جفاف الفم	Dry mouth	J48	I
جفاف الفم	Dry mouth	J49	I
جفاف الفم	Dry mouth	J51	I
جفاف الفم	Dry mouth	J52	I
جفاف الفم	Dry mouth	J54	I
جفاف الفم	Dry mouth	J56	I
جفاف الفم	Dry mouth	J57	I
جفاف الفم	Dry mouth	J58	I
جفاف الفم	Dry mouth	J60	I
سبب جفاف الفم	Cause of dry mouth	R4	I
اسباب رائحة الفم	Causes of bad breath	B2	I
رائحة الفم	Bad breath	O1	I
رائحة الفم	Bad breath	O2	I
رائحة الفم	Bad breath	O3	I
رائحة الفم	Bad breath	O4	I
رائحة الفم	Bad breath	O5	I
رائحة الفم	Bad breath	O6	I
رائحة الفم	Bad breath	O7	I
رائحة الفم	Bad breath	O9	I
رائحة الفم	Bad breath	O10	I
رائحة الفم	Bad breath	O11	I
رائحة الفم	Bad breath	O12	I
رائحة الفم	Bad breath	O13	I
رائحة الفم	Bad breath	O14	I
رائحة الفم	Bad breath	O15	I
رائحة الفم	Bad breath	O17	I
رائحة الفم	Bad breath	O18	I
رائحة الفم	Bad breath	O19	I
رائحة الفم	Bad breath	O24	I
رائحة الفم	Bad breath	O25	I
رائحة الفم	Bad breath	O30	I
رائحة الفم	Bad breath	O31	I
رائحة الفم	Bad breath	O32	I
رائحة الفم	Bad breath	O35	I
رائحة الفم	Bad breath	O36	I
رائحة الفم	Bad breath	O37	I
رائحة الفم	Bad breath	O39	I
رائحة الفم	Bad breath	O40	I
رائحة الفم	Bad breath	O45	I
رائحة الفم الكريهة	Bad breath odor	P1	I
رائحة الفم الكريهة	Bad breath odor	P2	I
رائحة الفم الكريهة	Bad breath odor	P34	I
رائحة الفم الكريهة	Bad breath odor	P41	I
رائحة الفم الكريهة	Bad breath odor	P42	I
رائحة الفم الكريهة	Bad breath odor	P45	I
علاج رائحة الفم	Bad breath treatment	AB4	I
علاج رائحة الفم	Bad breath treatment	AB9	I
علاج رائحة الفم	Bad breath treatment	AB12	I
علاج رائحة الفم	Bad breath treatment	AB13	I
علاج رائحة الفم	Bad breath treatment	AB14	I
علاج رائحة الفم	Bad breath treatment	AB15	I
الم الاسنان	Tooth pain	C1	I
الم الاسنان	Tooth pain	C2	I
الم الاسنان	Tooth pain	C3	I
الم الاسنان	Tooth pain	C4	I
الم الاسنان	Tooth pain	C5	I
الم الاسنان	Tooth pain	C6	I
الم الاسنان	Tooth pain	C13	I
الم الاسنان	Tooth pain	C14	I
تخفيف الم الاسنان	Reducing tooth pain	E4	I
تبييض الاسنان	Teeth whitening	D1	I
تبييض الاسنان	Teeth whitening	D2	I
تبييض الاسنان	Teeth whitening	D3	I
تبييض الاسنان	Teeth whitening	D4	I
تبييض الاسنان	Teeth whitening	D5	I
تبييض الاسنان	Teeth whitening	D6	I
تبييض الاسنان	Teeth whitening	D8	I
تبييض الاسنان	Teeth whitening	D17	I
تبييض الاسنان	Teeth whitening	D24	I
تبييض الاسنان	Teeth whitening	D25	I
تبييض الاسنان	Teeth whitening	D27	I
تبييض الاسنان	Teeth whitening	D28	I
تبييض الاسنان	Teeth whitening	D31	I
لصقات تبييض الاسنان	Teeth whitening strips	AM4	I
لصقات تبييض الاسنان	Teeth whitening strips	AM8	I
لصقات تبييض الاسنان	Teeth whitening strips	AM11	I
تسوس الاسنان	Tooth decay	F1	I
تسوس الاسنان	Tooth decay	F2	I
تسوس الاسنان	Tooth decay	F3	I
تسوس الاسنان	Tooth decay	F4	I
تسوس الاسنان	Tooth decay	F5	I
تسوس الاسنان	Tooth decay	F6	I
تسوس الاسنان	Tooth decay	F8	I
تسوس الاسنان	Tooth decay	F10	I
تسوس الاسنان	Tooth decay	F19	I
تسوس الاسنان	Tooth decay	F21	I
تسوس الاسنان	Tooth decay	F22	I
تسوس الاسنان	Tooth decay	F23	I
تسوس الاسنان	Tooth decay	F25	I
تقرحات الفم	Mouth ulcers	G1	I
تقرحات الفم	Mouth ulcers	G2	I
تقرحات الفم	Mouth ulcers	G4	I
تقرحات الفم	Mouth ulcers	G5	I
تقرحات الفم	Mouth ulcers	G6	I
تقرحات الفم	Mouth ulcers	G7	I
تقرحات الفم	Mouth ulcers	G8	I
تقرحات الفم	Mouth ulcers	G9	I
تقرحات الفم	Mouth ulcers	G11	I
تقرحات الفم	Mouth ulcers	G12	I
تقرحات الفم	Mouth ulcers	G13	I
تقرحات الفم	Mouth ulcers	G14	I
تقرحات الفم	Mouth ulcers	G16	I
تقرحات الفم	Mouth ulcers	G17	I
تقرحات الفم	Mouth ulcers	G19	I
تقرحات الفم	Mouth ulcers	G20	I
تقرحات الفم	Mouth ulcers	G21	I
تقرحات الفم	Mouth ulcers	G22	I
تقرحات الفم	Mouth ulcers	G23	I
تقرحات الفم	Mouth ulcers	G24	I
تقرحات الفم	Mouth ulcers	G25	I
تقرحات الفم	Mouth ulcers	G27	I
تقرحات الفم	Mouth ulcers	G28	I
تقرحات الفم	Mouth ulcers	G30	I
تقرحات الفم	Mouth ulcers	G31	I
تقرحات الفم	Mouth ulcers	G33	I
تقرحات الفم	Mouth ulcers	G35	I
تقرحات الفم	Mouth ulcers	G36	I
تقرحات الفم	Mouth ulcers	G37	I
تقرحات الفم	Mouth ulcers	G38	I
تقرحات الفم	Mouth ulcers	G39	I
تقرحات الفم	Mouth ulcers	G40	I
تقرحات الفم	Mouth ulcers	G42	I
تقرحات الفم	Mouth ulcers	G44	I
تقرحات الفم	Mouth ulcers	G45	I
علاج تقرحات الفم	Mouth ulcer treatment	Z3	I
علاج تقرحات الفم	Mouth ulcer treatment	Z12	I
علاج تقرحات الفم	Mouth ulcer treatment	Z17	I
علاج تقرحات الفم	Mouth ulcer treatment	Z18	I
تقويم الاسنان	Braces	H1	I
تقويم الاسنان	Braces	H2	I
تقويم الاسنان	Braces	H3	I
تقويم الاسنان	Braces	H13	I
تقويم الاسنان	Braces	H20	I
تقويم الاسنان	Braces	H43	I
تقويم الاسنان	Braces	H50	I
تقويم الاسنان	Braces	H54	I
تقويم الاسنان	Braces	H56	I
تنظيف الاسنان	Teeth cleaning	I3	I
تنظيف الاسنان	Teeth cleaning	I9	I
تنظيف الاسنان	Teeth cleaning	I14	I
تنظيف الاسنان	Teeth cleaning	I27	I
تنظيف الاسنان	Teeth cleaning	I29	I
تنظيف الاسنان	Teeth cleaning	I31	I
تنظيف الاسنان	Teeth cleaning	I34	I
تنظيف الاسنان	Teeth cleaning	I46	I
حمو الفم	Mouth sores	L1	I
حمو الفم	Mouth sores	L2	I
حمو الفم	Mouth sores	L3	I
حمو الفم	Mouth sores	L4	I
علاج الحمو	Sores treatment	W1	I
علاج الحمو في الفم	Mouth sores treatment	X6	I
علاج الحمو في الفم	Mouth sores treatment	X7	I
علاج الحمو في الفم	Mouth sores treatment	X9	I
علاج الحمو في الفم	Mouth sores treatment	X10	I
خراج الاسنان	Dental abscess	M1	I
علاج وجع الاسنان	Toothache treatment	AD1	I
وجع الاسنان	Toothache	AN1	I
وجع الاسنان	Toothache	AN2	I
وجع الاسنان	Toothache	AN4	I
زراعة الاسنان	Dental implants	Q1	I
زراعة الاسنان	Dental implants	Q2	I
زراعة الاسنان	Dental implants	Q3	I
زراعة الاسنان	Dental implants	Q4	I
زراعة الاسنان	Dental implants	Q8	I
سرطان الفم	mouth cancer	S1	I
سرطان الفم	mouth cancer	S2	I
سرطان الفم	mouth cancer	S3	I
سرطان الفم	mouth cancer	S5	I
سرطان الفم	mouth cancer	S6	I
سرطان الفم	mouth cancer	S8	I
سرطان الفم	mouth cancer	S9	I
سرطان الفم	mouth cancer	S10	I
سرطان الفم	mouth cancer	S11	I
سرطان الفم	mouth cancer	S12	I
سرطان الفم	mouth cancer	S14	I
سرطان الفم	mouth cancer	S17	I
سرطان الفم	mouth cancer	S18	I
سرطان الفم	mouth cancer	S19	I
سرطان الفم	mouth cancer	S20	I
سرطان الفم	mouth cancer	S22	I
سرطان الفم	mouth cancer	S24	I
سرطان الفم	mouth cancer	S28	I
سرطان الفم	mouth cancer	S29	I
سرطان الفم	mouth cancer	S30	I
سرطان الفم	mouth cancer	S31	I
سرطان الفم	mouth cancer	S32	I
سرطان الفم	mouth cancer	S33	I
سرطان الفم	mouth cancer	S35	I
سرطان الفم	mouth cancer	S37	I
سرطان الفم	mouth cancer	S38	I
سرطان الفم	mouth cancer	S39	I
سرطان الفم	mouth cancer	S42	I
سرطان الفم	mouth cancer	S43	I
سرطان الفم	mouth cancer	S46	I
سرطان الفم	mouth cancer	S50	I
سرطان الفم	mouth cancer	S51	I
سرطان الفم	mouth cancer	S52	I
سرطان الفم	mouth cancer	S54	I
عدد الاسنان	Number of teeth	T1	I
علاج الاسنان	Dental treatment	U1	I
علاج الاسنان	Dental treatment	U27	I
علاج التهاب اللثة	Gum inflammation treatment	V1	I
علاج التهاب اللثة	Gum inflammation treatment	V2	I
علاج التهاب اللثة	Gum inflammation treatment	V3	I
علاج التهاب اللثة	Gum inflammation treatment	V4	I
علاج التهاب اللثة	Gum inflammation treatment	V5	I
علاج التهاب اللثة	Gum inflammation treatment	V6	I
علاج التهاب اللثة	Gum inflammation treatment	V7	I
علاج التهاب اللثة	Gum inflammation treatment	V8	I
علاج التهاب اللثة	Gum inflammation treatment	V9	I
علاج التهاب اللثة	Gum inflammation treatment	V10	I
علاج التهاب اللثة	Gum inflammation treatment	V11	I
علاج التهاب اللثة	Gum inflammation treatment	V12	I
علاج التهاب اللثة	Gum inflammation treatment	V14	I
علاج التهاب اللثة	Gum inflammation treatment	V15	I
علاج التهاب اللثة	Gum inflammation treatment	V21	I
علاج التهاب اللثة	Gum inflammation treatment	V22	I
علاج التهاب اللثة	Gum inflammation treatment	V23	I
علاج التهاب اللثة	Gum inflammation treatment	V24	I
علاج التهاب اللثة	Gum inflammation treatment	V25	I
علاج فطريات الفم	Mouth thrush treatment	AC1	I
علاج فطريات الفم	Mouth thrush treatment	AC2	I
علاج فطريات الفم	Mouth thrush treatment	AC3	I
علاج فطريات الفم	Mouth thrush treatment	AC4	I
علاج فطريات الفم	Mouth thrush treatment	AC5	I
علاج فطريات الفم	Mouth thrush treatment	AC6	I
علاج فطريات الفم	Mouth thrush treatment	AC7	I
فطريات الفم	Mouth thrush	AF4	I
فطريات الفم	Mouth thrush	AF8	I
فطريات الفم	Mouth thrush	AF9	I
فطريات الفم	Mouth thrush	AF16	I
غسول الفم	Mouthwash	AE7	I
غسول الفم	Mouthwash	AE11	I
غسول الفم	Mouthwash	AE13	I
غسول الفم	Mouthwash	AE15	I
غسول الفم	Mouthwash	AE18	I
غسول الفم	Mouthwash	AE20	I
غسول الفم	Mouthwash	AE21	I
غسول الفم	Mouthwash	AE22	I
غسول الفم	Mouthwash	AE23	I
غسول الفم	Mouthwash	AE24	I
غسول الفم	Mouthwash	AE25	I
غسول الفم	Mouthwash	AE26	I
غسول الفم	Mouthwash	AE28	I
غسول الفم	Mouthwash	AE29	I
غسول الفم	Mouthwash	AE30	I
غسول الفم	Mouthwash	AE31	I
غسول الفم	Mouthwash	AE32	I
غسول الفم	Mouthwash	AE34	I
غسول الفم	Mouthwash	AE35	I
غسول الفم	Mouthwash	AE36	I
غسول الفم	Mouthwash	AE38	I
غسول الفم	Mouthwash	AE39	I
غسول الفم	Mouthwash	AE42	I
غسول الفم	Mouthwash	AE43	I
غسول الفم	Mouthwash	AE44	I
غسول الفم	Mouthwash	AE47	I
غسول الفم	Mouthwash	AE48	I
غسول الفم	Mouthwash	AE52	I
فطريات اللسان	Tongue thrush	AG1	I
فطريات اللسان	Tongue thrush	AG2	I
فيروس الفم والقدم	Foot and mouth virus	AH1	I
فيروس الفم واليد والقدم	Hand, foot, and mouth virus	AI1	I
فيروس الفم واليد والقدم	Hand, foot, and mouth virus	AI2	I
فيروس الفم واليد والقدم	Hand, foot, and mouth virus	AI3	I
فيروس الفم واليد والقدم	Hand, foot, and mouth virus	AI4	I
فيروس الفم واليد والقدم	Hand, foot, and mouth virus	AI5	I
فيروس الفم واليد والقدم	Hand, foot, and mouth virus	AI6	I
فيروس الفم واليد والقدم	Hand, foot, and mouth virus	AI7	I
