# Supplementary material for: First insight into oral health misinformation in Jordan; an analysis of web content and information-seeking behaviors
Source: PLoS One. 2025 Jun 6;20(6):e0325513. doi: 10.1371/journal.pone.0325513 (PMC12143577; doi:10.1371/journal.pone.0325513)
Supplement: S5 File — Categorization of web pages and misinformation according to publisher’s interest, article’s main theme, publisher’s specialization, field of dentistry, oral health problem, and context of misinformation. (XLSX) [file pone.0325513.s005.xlsx]

## Sheet: Sheet1
ID	Misinfo	Interest	Article Main Theme	Publisher	Field of Dentistry	Oral Health Problem outline	Context
A1	Misinfo	Informational	Medical	Nonprofessional	Oral Medicine	mouth dryness	Manifestation
A2	Misinfo	Wellbeing Journalism	Dental	Nonprofessional	Oral Medicine	mouth dryness	Definition, causes , treatment
A6	No Misinfo	Wellbeing Journalism	Dental	Professional	Oral Medicine	mouth dryness	Cause and effect
A7	Misinfo	Wellbeing Journalism	Dental	Nonprofessional	Oral Medicine	mouth dryness	Causes
A8	No Misinfo	Financial	Medical	Nonprofessional	Oral Medicine	mouth dryness	Manifestation
A9	No Misinfo	Wellbeing Journalism	Dental	Nonprofessional	Oral Medicine	mouth dryness	Causes
A10	No Misinfo	Informational	Medical	Professional	Oral Medicine	mouth dryness	Manifestation
A11	No Misinfo	Wellbeing Journalism	Dental	Nonprofessional	Oral Medicine	mouth dryness	Manifestation
A12	Misinfo	Wellbeing Journalism	Herbal	Nonprofessional	Oral Medicine	mouth dryness	Side effect
A14	No Misinfo	Wellbeing Journalism	Dental	Nonprofessional	Oral Medicine	mouth dryness	cause and effect
A15	No Misinfo	Informational	Dental	Professional	Oral Medicine	mouth dryness	cause and effect , treatment
A16	No Misinfo	Financial	Dental	Nonprofessional	Oral Medicine	mouth dryness	cause and effect
A17	No Misinfo	Wellbeing Journalism	Dental	Nonprofessional	Oral Medicine	mouth dryness	cause and effect
A18	Misinfo	Financial	Medical	Nonprofessional	Oral Medicine	mouth dryness	Manifestation
A19	No Misinfo	Wellbeing Journalism	Dental	Nonprofessional	Oral Medicine	mouth dryness	cause and effect
A20	No Misinfo	Informational	Medical	Professional	Oral Medicine	mouth dryness	Side effect
A22	No Misinfo	Informational	Lifestyle	Professional	Oral Medicine	mouth dryness	Manifestation
A23	Misinfo	Wellbeing Journalism	Medical	Nonprofessional	Oral Medicine	mouth dryness	Manifestation
A24	No Misinfo	Financial	Medical	Nonprofessional	Oral Medicine	mouth dryness	Manifestation
A25	Misinfo	Financial	Medical	Nonprofessional	Oral Medicine	mouth dryness	Causes
A26	No Misinfo	Wellbeing Journalism	Dental	Nonprofessional	Oral Medicine	mouth dryness	Cause and effect
A27	No Misinfo	Wellbeing Journalism	Medical	Nonprofessional	Oral Medicine	mouth dryness	Manifestation
A29	Misinfo	Social	Dental	Nonprofessional	Oral Medicine	mouth dryness	Definition, causes , treatment, complications
A31	No Misinfo	Financial	Dental	Nonprofessional	Oral Medicine	mouth dryness	Cause and effect
A37	No Misinfo	Wellbeing Journalism	Medical	Nonprofessional	Oral Medicine	mouth dryness	Side effect
A38	No Misinfo	Informational	Lifestyle	Professional	Oral Medicine	mouth dryness	Manifestation
A48	Misinfo	Financial	Medical	Nonprofessional	Oral Medicine	mouth dryness	Side effect
A67	Misinfo	Wellbeing Journalism	Dental	Nonprofessional	Oral Medicine	mouth dryness	Cause and effect, causes
A68	Misinfo	Wellbeing Journalism	Medical	Nonprofessional	Oral Medicine	mouth dryness	Causes , Treatment
A69	No Misinfo	Wellbeing Journalism	Medical	Nonprofessional	Oral Medicine	mouth dryness	Cause and effect
A71	Misinfo	Financial	Medical	Nonprofessional	Oral Medicine	mouth dryness	Causes
J1	Misinfo	Wellbeing Journalism	Dental	Nonprofessional	Oral Medicine	mouth dryness	causes, home remidies
J2	Misinfo	Wellbeing Journalism	Dental	Nonprofessional	Oral Medicine	mouth dryness	Causes , Side effects , Treatment , Cause and effect
J4	Misinfo	Wellbeing Journalism	Dental	Nonprofessional	Oral Medicine	mouth dryness	Causes
J5	No Misinfo	Wellbeing Journalism	Medical	Nonprofessional	Oral Medicine	mouth dryness	Cause and effect
J6	No Misinfo	Wellbeing Journalism	Dental	Nonprofessional	Oral Medicine	mouth dryness	Manifestation
J8	Misinfo	Wellbeing Journalism	Medical	Professional	Oral Medicine	mouth dryness	Manifestation
J9	Misinfo	Wellbeing Journalism	Lifestyle	Nonprofessional	Oral Medicine	mouth dryness	Manifestation
J10	Misinfo	Wellbeing Journalism	Medical	Nonprofessional	Oral Medicine	mouth dryness	Definition, Causes , Side effects, Manifestation
J12	No Misinfo	Wellbeing Journalism	Medical	Nonprofessional	Oral Medicine	mouth dryness	Manifestation
J15	No Misinfo	Wellbeing Journalism	Medical	Nonprofessional	Oral Medicine	mouth dryness	Manifestation
J18	No Misinfo	Informational	Medical	Professional	Oral Medicine	mouth dryness	Side effect
J19	Misinfo	Wellbeing Journalism	Medical	Nonprofessional	Oral Medicine	mouth dryness	Manifestation
J20	No Misinfo	Informational	Dental	Professional	Oral Medicine	mouth dryness	Manifestation, treatment
J22	No Misinfo	Informational	Medical	Professional	Oral Medicine	mouth dryness	Manifestation
J25	Misinfo	Wellbeing Journalism	Lifestyle	Nonprofessional	Oral Medicine	mouth dryness	Side effect
J26	Misinfo	Financial	Dental	Nonprofessional	Oral Medicine	mouth dryness	Causes
J28	Misinfo	Informational	Lifestyle	Nonprofessional	Oral Medicine	mouth dryness	Home remedies
J29	No Misinfo	Financial	Dental	Nonprofessional	Oral Medicine	mouth dryness	Risk factors
J30	Misinfo	Wellbeing Journalism	Dental	Nonprofessional	Oral Medicine	mouth dryness	Side effect
J32	Misinfo	Wellbeing Journalism	Lifestyle	Nonprofessional	Oral Medicine	mouth dryness	Manifestation
J33	No Misinfo	Wellbeing Journalism	Medical	Nonprofessional	Oral Medicine	mouth dryness	Manifestation
J36	No Misinfo	Informational	Dental	Nonprofessional	Oral Medicine	mouth dryness	Manifestation
J37	Misinfo	Wellbeing Journalism	Medical	Nonprofessional	Oral Medicine	mouth dryness	Manifestation
J38	No Misinfo	Wellbeing Journalism	Medical	Nonprofessional	Oral Medicine	mouth dryness	Manifestation
J39	No Misinfo	Wellbeing Journalism	Dental	Nonprofessional	Oral Medicine	mouth dryness	Cause and effect
J40	Misinfo	Wellbeing Journalism	Dental	Nonprofessional	Oral Medicine	mouth dryness	Manifestation
J41	No Misinfo	Financial	Dental	Nonprofessional	Oral Medicine	mouth dryness	Cause and effect
J42	No Misinfo	Wellbeing Journalism	Medical	Nonprofessional	Oral Medicine	mouth dryness	Manifestation
J43	No Misinfo	Wellbeing Journalism	Dental	Nonprofessional	Oral Medicine	mouth dryness	Cause and effect
J44	No Misinfo	Wellbeing Journalism	Herbal	Nonprofessional	Oral Medicine	mouth dryness	Side effect
J45	No Misinfo	Financial	Medical	Professional	Oral Medicine	mouth dryness	Manifestation
J48	Misinfo	Wellbeing Journalism	Lifestyle	Nonprofessional	Oral Medicine	mouth dryness	Manifestation
J49	Misinfo	Wellbeing Journalism	Lifestyle	Nonprofessional	Oral Medicine	mouth dryness	Causes
J51	Misinfo	Wellbeing Journalism	Lifestyle	Nonprofessional	Oral Medicine	mouth dryness	Manifestation
J52	Misinfo	Informational	Dental	Professional	Oral Medicine	mouth dryness	Cause and effect
J54	No Misinfo	Wellbeing Journalism	Herbal	Nonprofessional	Oral Medicine	mouth dryness	Home remedies
J56	No Misinfo	Wellbeing Journalism	Dental	Nonprofessional	Oral Medicine	mouth dryness	Home remedies
J57	No Misinfo	Wellbeing Journalism	Lifestyle	Nonprofessional	Oral Medicine	mouth dryness	Cause and effect
J58	Misinfo	Informational	Medical	Professional	Oral Medicine	mouth dryness	Side effect
J60	Misinfo	Informational	Lifestyle	Nonprofessional	Oral Medicine	mouth dryness	Manifestation
R4	Misinfo	Wellbeing Journalism	Dental	Nonprofessional	Oral Medicine	mouth dryness	Causes , Side effects
B2	Misinfo	Financial	Dental	Nonprofessional	General Dentistry	bad breath	Causes
O1	Misinfo	Wellbeing Journalism	Lifestyle	Nonprofessional	General Dentistry	bad breath	causes, home remidies, manifestation
O2	Misinfo	Wellbeing Journalism	Dental	Nonprofessional	General Dentistry	bad breath	Causes , Treatment
O3	Misinfo	Wellbeing Journalism	Lifestyle	Nonprofessional	General Dentistry	bad breath	Home remedies
O4	Misinfo	Wellbeing Journalism	Dental	Nonprofessional	General Dentistry	bad breath	Treatment, causes, prevention
O5	Misinfo	Wellbeing Journalism	Medical	Nonprofessional	General Dentistry	bad breath	Causes
O6	No Misinfo	Wellbeing Journalism	Dental	Nonprofessional	General Dentistry	bad breath	Causes , Treatment
O7	Misinfo	Wellbeing Journalism	Herbal	Nonprofessional	General Dentistry	bad breath	causes, home remedies, treatment
O9	No Misinfo	Wellbeing Journalism	Lifestyle	Nonprofessional	General Dentistry	bad breath	causes, home remedies
O10	Misinfo	Financial	Dental	Nonprofessional	General Dentistry	bad breath	Causes , Prevention , Treatment
O11	Misinfo	Wellbeing Journalism	Dental	Nonprofessional	General Dentistry	bad breath	Causes, treatment
O12	Misinfo	Wellbeing Journalism	Dental	Nonprofessional	General Dentistry	bad breath	Causes , Symptoms ,Treatment
O13	Misinfo	Wellbeing Journalism	Dental	Nonprofessional	General Dentistry	bad breath	Treatment, home remedies
O14	Misinfo	Wellbeing Journalism	Lifestyle	Nonprofessional	General Dentistry	bad breath	Causes , prevention
O15	Misinfo	Wellbeing Journalism	Dental	Nonprofessional	General Dentistry	bad breath	Causes, treatment
O17	Misinfo	Wellbeing Journalism	Dental	Nonprofessional	General Dentistry	bad breath	causes, home remedies, treatment
O18	Misinfo	Wellbeing Journalism	Herbal	Nonprofessional	General Dentistry	bad breath	Home remedies
O19	Misinfo	Wellbeing Journalism	Lifestyle	Nonprofessional	General Dentistry	bad breath	Causes , Prevention
O24	No Misinfo	Financial	Dental	Nonprofessional	General Dentistry	bad breath	Manifestation
O25	Misinfo	Financial	Dental	Nonprofessional	General Dentistry	bad breath	Causes , Prevention , Treatment
O30	Misinfo	Wellbeing Journalism	Dental	Nonprofessional	General Dentistry	bad breath	Treatment, home remedies, prevention, causes
O31	No Misinfo	Informational	Lifestyle	Professional	General Dentistry	bad breath	Manifestation, treatment
O32	No Misinfo	Wellbeing Journalism	Herbal	Nonprofessional	General Dentistry	bad breath	Home remedies
O35	Misinfo	Wellbeing Journalism	Lifestyle	Nonprofessional	General Dentistry	bad breath	Causes
O36	Misinfo	Wellbeing Journalism	Lifestyle	Nonprofessional	General Dentistry	bad breath	Home remedies, causes
O37	No Misinfo	Financial	Dental	Nonprofessional	General Dentistry	bad breath	Treatment
O39	No Misinfo	Wellbeing Journalism	Lifestyle	Nonprofessional	General Dentistry	bad breath	Home remedies
O40	Misinfo	Wellbeing Journalism	Lifestyle	Nonprofessional	General Dentistry	bad breath	Home remedies
O45	Misinfo	Wellbeing Journalism	Lifestyle	Nonprofessional	General Dentistry	bad breath	Home remedies
P1	Misinfo	Financial	Dental	Nonprofessional	General Dentistry	bad breath	Causes , Prevention , Treatment
P2	Misinfo	Wellbeing Journalism	Dental	Nonprofessional	General Dentistry	bad breath	Causes, treatment, home remedies, symptoms
P34	Misinfo	Wellbeing Journalism	Lifestyle	Nonprofessional	General Dentistry	bad breath	causes, home remedies, prevention
P41	No Misinfo	Wellbeing Journalism	Lifestyle	Nonprofessional	General Dentistry	bad breath	Causes
P42	No Misinfo	Wellbeing Journalism	Medical	Nonprofessional	General Dentistry	bad breath	Causes
P45	Misinfo	Wellbeing Journalism	Herbal	Nonprofessional	General Dentistry	bad breath	Home remedies
AB4	Misinfo	Wellbeing Journalism	Dental	Nonprofessional	General Dentistry	bad breath	Treatment, home remedies
AB9	No Misinfo	Wellbeing Journalism	Lifestyle	Nonprofessional	General Dentistry	bad breath	Home remedies
AB12	No Misinfo	Wellbeing Journalism	Herbal	Nonprofessional	General Dentistry	bad breath	Home remedies
AB13	Misinfo	Wellbeing Journalism	Herbal	Nonprofessional	General Dentistry	bad breath	Home remedies
AB14	No Misinfo	Wellbeing Journalism	Herbal	Nonprofessional	General Dentistry	bad breath	Home remedies
AB15	Misinfo	Wellbeing Journalism	Dental	Nonprofessional	General Dentistry	bad breath	Causes , Treatment
C1	Misinfo	Wellbeing Journalism	Lifestyle	Nonprofessional	General Dentistry	toothache	home remidies, causes, treatment
C2	Misinfo	Financial	Dental	Nonprofessional	General Dentistry	toothache	Treatment, prevention, causes
C3	Misinfo	Wellbeing Journalism	Dental	Nonprofessional	General Dentistry	toothache	Definition,Causes,symptoms,treatments,home remedies
C4	Misinfo	Wellbeing Journalism	Lifestyle	Nonprofessional	General Dentistry	toothache	Home remedies, treatment , causes
C5	Misinfo	Wellbeing Journalism	Herbal	Nonprofessional	General Dentistry	toothache	Home remedies, treatment
C6	Misinfo	Social	Dental	Nonprofessional	General Dentistry	toothache	Definition, causes, home remedies, prevention, treatment
C13	No Misinfo	Wellbeing Journalism	Herbal	Nonprofessional	General Dentistry	toothache	Home remedies
C14	Misinfo	Financial	Dental	Professional	General Dentistry	toothache	Causes, prevention, treatment
E4	Misinfo	Financial	Dental	Nonprofessional	General Dentistry	toothache	Treatment, causes
D1	Misinfo	Wellbeing Journalism	Lifestyle	Nonprofessional	General Dentistry	Teeth whitening	Home remedies
D2	Misinfo	Financial	Dental	Nonprofessional	General Dentistry	Yellowish teeth	Causes,treatments, home remedies
D3	Misinfo	Wellbeing Journalism	Lifestyle	Nonprofessional	General Dentistry	Teeth whitening	Home remedies
D4	Misinfo	Informational	Dental	Nonprofessional	General Dentistry	Laser teeth whitening	Definition, causes, treatment, complications, advantages, disadvantages, post operative instructions,price
D5	Misinfo	Wellbeing Journalism	Lifestyle	Nonprofessional	General Dentistry	Teeth whitening	Home remedies
D6	Misinfo	Wellbeing Journalism	Lifestyle	Nonprofessional	General Dentistry	Teeth whitening	Home remedies, prevention
D8	Misinfo	Wellbeing Journalism	Lifestyle	Nonprofessional	General Dentistry	Teeth whitening	Home remedies
D17	Misinfo	Wellbeing Journalism	Lifestyle	Nonprofessional	General Dentistry	Teeth whitening	Home remedies
D24	No Misinfo	Financial	Dental	Nonprofessional	General Dentistry	Teeth whitening	Post operative instructions
D25	No Misinfo	Wellbeing Journalism	Dental	Nonprofessional	General Dentistry	teeth whitening	Causes
D27	No Misinfo	Wellbeing Journalism	Lifestyle	Nonprofessional	General Dentistry	Teeth whitening	Misuse
D28	No Misinfo	Financial	Dental	Nonprofessional	General Dentistry	Teeth whitening	Post operative instructions
D31	Misinfo	Wellbeing Journalism	Lifestyle	Nonprofessional	General Dentistry	Teeth whitening	Definition, causes, home remedies
AM4	No Misinfo	Wellbeing Journalism	Lifestyle	Nonprofessional	General Dentistry	Teeth whitening strips	Definition , Disadvantages , Advantages.
AM8	Misinfo	Wellbeing Journalism	Dental	Nonprofessional	General Dentistry	Teeth whitening	Definition,causes, advantages,treatment ,home remedies
AM11	Misinfo	Wellbeing Journalism	Dental	Nonprofessional	General Dentistry	teeth whitening	Definition, treatment, home remedies
F1	No Misinfo	Financial	Dental	Nonprofessional	Cariology	Teeth decay	Prevention , Treatment , Causes , Diagnosis
F2	Misinfo	Wellbeing Journalism	Dental	Nonprofessional	Cariology	Teeth decay	Definition, causes,symptoms , complications, treatment, prevention
F4	Misinfo	Wellbeing Journalism	Dental	Nonprofessional	Pedodontics	Teeth decay	Definition, causes, prevention
F5	No Misinfo	Financial	Dental	Nonprofessional	Cariology	Teeth decay	Prevention , Treatment , Causes , Diagnosis
F6	No Misinfo	Financial	Dental	Nonprofessional	Cariology	Teeth decay	Diagnosis , Causes
F8	Misinfo	Social	Dental	Nonprofessional	Cariology	Teeth decay	Treatment, pre operative instructions, advantage , disadvantage , side effects
F10	Misinfo	Wellbeing Journalism	Medical	Nonprofessional	Cariology	Teeth decay	Cause and effect
F19	Misinfo	Wellbeing Journalism	Herbal	Nonprofessional	Cariology	Teeth decay	Home remedies
F21	Misinfo	Wellbeing Journalism	Herbal	Nonprofessional	Cariology	Teeth decay	Home remedies
F22	Misinfo	Wellbeing Journalism	Herbal	Nonprofessional	Cariology	Teeth decay	Causes , home remedies
F23	No Misinfo	Wellbeing Journalism	Lifestyle	Nonprofessional	Cariology	Teeth decay	Treatment
F25	No Misinfo	Social	Dental	Nonprofessional	Cariology	Teeth decay	Home remedies , Cause and effect , Causes
G1	Misinfo	Wellbeing Journalism	Lifestyle	Nonprofessional	Oral Medicine	Mouth sores	causes, home remedies
G2	Misinfo	Wellbeing Journalism	Lifestyle	Nonprofessional	Oral Medicine	Mouth sores	causes, home remedies
G4	Misinfo	Wellbeing Journalism	Lifestyle	Nonprofessional	Oral Medicine	Mouth sores	Causes , Home remedies
G5	Misinfo	Wellbeing Journalism	Dental	Nonprofessional	Oral Medicine	Mouth sores	Definition,causes, prevention
G6	Misinfo	Wellbeing Journalism	Lifestyle	Nonprofessional	Oral Medicine	Mouth sores	Definition, causes, home remedies
G7	Misinfo	Wellbeing Journalism	Dental	Nonprofessional	Oral Medicine	Mouth sores	Definition,treatment,prevention
G8	Misinfo	Wellbeing Journalism	Dental	Nonprofessional	Oral Medicine	Mouth sores	Definition , Causes , Symptoms ,Treatment, Prevention
G9	Misinfo	Wellbeing Journalism	Dental	Nonprofessional	Oral Medicine	Mouth sores	Definition , Causes , Symptoms , Treatment , Prevention
G11	Misinfo	Wellbeing Journalism	Dental	Nonprofessional	Oral Medicine	Mouth sores	Definition,causes,diagnosis,treatment
G12	Misinfo	Wellbeing Journalism	Dental	Nonprofessional	Oral Medicine	Mouth sores	Definition,causes,symptoms,prevention
G13	No Misinfo	Wellbeing Journalism	Dental	Nonprofessional	Oral Medicine	Mouth sores	Manifestation
G14	Misinfo	Wellbeing Journalism	Dental	Nonprofessional	Oral Medicine	Mouth sores	Definition,causes,symptoms,treatment, manifestation
G16	No Misinfo	Wellbeing Journalism	Medical	Nonprofessional	Oral Medicine	Mouth sores	Manifestation
G17	No Misinfo	Wellbeing Journalism	Medical	Nonprofessional	Oral Medicine	Mouth sores	Manifestation
G19	Misinfo	Wellbeing Journalism	Dental	Nonprofessional	Oral Medicine	Mouth sores	Causes , Treatment , Prevention
G20	Misinfo	Wellbeing Journalism	Dental	Nonprofessional	Oral Medicine	Mouth sores	Manifestation
G21	No Misinfo	Informational	Medical	Professional	Oral Medicine	Mouth sores	Side effects
G22	No Misinfo	Informational	Medical	Professional	Oral Medicine	Mouth sores	manifestation, post operative instructions, Complication , Side effect
G23	Misinfo	Financial	Lifestyle	Nonprofessional	Oral Medicine	Mouth sores	Home remedies
G24	Misinfo	Wellbeing Journalism	Dental	Nonprofessional	Oral Medicine	Mouth sores	Manifestation
G25	Misinfo	Wellbeing Journalism	Herbal	Nonprofessional	Oral Medicine	Mouth sores	Side effects
G27	Misinfo	Wellbeing Journalism	Lifestyle	Nonprofessional	Oral Medicine	Mouth sores	Home remedies
G28	Misinfo	Wellbeing Journalism	Lifestyle	Nonprofessional	Oral Medicine	Mouth sores	Home remedies
G30	Misinfo	Informational	Herbal	Nonprofessional	Oral Medicine	Mouth sores	Home remedies
G31	No Misinfo	Wellbeing Journalism	Medical	Nonprofessional	Oral Medicine	Mouth sores	Manifestation
G33	Misinfo	Wellbeing Journalism	Herbal	Nonprofessional	Oral Medicine	Mouth sores	Home remedies
G35	No Misinfo	Wellbeing Journalism	Medical	Nonprofessional	Oral Medicine	Mouth sores	Manifestation
G36	No Misinfo	Wellbeing Journalism	Lifestyle	Nonprofessional	Oral Medicine	Mouth sores	Manifestation
G37	Misinfo	Wellbeing Journalism	Medical	Nonprofessional	Oral Medicine	Mouth sores	Cause and effect
G38	Misinfo	Wellbeing Journalism	Herbal	Nonprofessional	Oral Medicine	Mouth sores	Home remedies
G39	Misinfo	Wellbeing Journalism	Herbal	Nonprofessional	Oral Medicine	Mouth sores	Home remedies
G40	No Misinfo	Wellbeing Journalism	Herbal	Nonprofessional	Oral Medicine	Mouth sores	Treatment
G42	No Misinfo	Wellbeing Journalism	Herbal	Nonprofessional	Oral Medicine	Mouth sores	Home remedies
G44	No Misinfo	Social	Dental	Nonprofessional	Oral Medicine	Mouth sores	Treatment
G45	Misinfo	Wellbeing Journalism	Dental	Nonprofessional	Oral Medicine	Mouth sores	Definition,causes,home remedies
Z3	Misinfo	Wellbeing Journalism	Dental	Nonprofessional	Oral Medicine	Mouth sores	Treatment
Z12	Misinfo	Wellbeing Journalism	Lifestyle	Nonprofessional	Oral Medicine	Mouth sores	Home remedies
Z17	Misinfo	Wellbeing Journalism	Herbal	Nonprofessional	Oral Medicine	Mouth sores	Home remedies
Z18	No Misinfo	Wellbeing Journalism	Medical	Nonprofessional	Oral Medicine	Mouth sores	Manifestation, home remedies
H1	Misinfo	Wellbeing Journalism	Dental	Nonprofessional	Orthodontics	Pain from braces	Causes,treatment
H2	No Misinfo	Wellbeing Journalism	Dental	Nonprofessional	Orthodontics	Braces	Definition,pre operative instruction
H3	No Misinfo	Financial	Dental	Nonprofessional	Orthodontics	Braces	Definition,treatment, causes , Cause and effect
H13	Misinfo	Wellbeing Journalism	Lifestyle	Nonprofessional	Orthodontics	Braces	Post operative instructions
H20	No Misinfo	Wellbeing Journalism	Lifestyle	Nonprofessional	Orthodontics	Braces	Cause and effect,post operative instructions
H43	No Misinfo	Informational	Dental	Nonprofessional	Orthodontics	Braces	Treatment of
H54	No Misinfo	Financial	Dental	Nonprofessional	Orthodontics	Braces	Diagnosis
I3	Misinfo	Financial	Dental	Nonprofessional	General Dentistry	Braces cleaning	Oral hygiene instructions
I9	Misinfo	Wellbeing Journalism	Lifestyle	Nonprofessional	General Dentistry	Teeth cleaning	Oral hygiene instructions
I27	No Misinfo	Informational	Dental	Nonprofessional	General Dentistry	Teeth cleaning	Cause and effect,post operative instructions
I29	No Misinfo	Wellbeing Journalism	Dental	Nonprofessional	General Dentistry	Teeth cleaning	Cause and effect, prevention
I31	No Misinfo	Wellbeing Journalism	Dental	Nonprofessional	Periodontics	Scaling	Treatment of
I34	No Misinfo	Wellbeing Journalism	Dental	Nonprofessional	General Dentistry	Teeth cleaning	Cause and effect, prevention
I46	No Misinfo	Wellbeing Journalism	Dental	Nonprofessional	General Dentistry	Teeth cleaning	Treatment of
L1	Misinfo	Wellbeing Journalism	Dental	Nonprofessional	Oral Medicine	Mouth sores	Definition,causes,diagnosis,treatment
L2	Misinfo	Wellbeing Journalism	Dental	Nonprofessional	Oral Medicine	Mouth sores	Treatment , Causes , Definition , Prevention
L3	Misinfo	Wellbeing Journalism	Lifestyle	Nonprofessional	Oral Medicine	Mouth sores	Definition,Causes,home remedies
L4	Misinfo	Wellbeing Journalism	Herbal	Nonprofessional	Oral Medicine	Mouth sores	Home remedies
W1	Misinfo	Wellbeing Journalism	Lifestyle	Nonprofessional	Oral Medicine	Mouth sores	Home remedies
X7	Misinfo	Wellbeing Journalism	Dental	Nonprofessional	Oral Medicine	Mouth sores	Definition,treatment,home remedies
X9	No Misinfo	Informational	Dental	Professional	Oral Medicine	Mouth sores	Manifestation
X10	Misinfo	Wellbeing Journalism	Dental	Nonprofessional	Oral Medicine	Mouth sores	Definition,causes,diagnosis,treatment
M1	Misinfo	Financial	Dental	Nonprofessional	General Dentistry	Teeth pus	Definition , Causes , Cause and effect , Symptoms , Treatment , Prevention.
AD1	Misinfo	Financial	Dental	Nonprofessional	General Dentistry	toothache	Treatment
AN1	Misinfo	Financial	Dental	Nonprofessional	General Dentistry	toothache	Treatment
AN2	Misinfo	Wellbeing Journalism	Lifestyle	Nonprofessional	General Dentistry	toothache	Home remedies
AN4	Misinfo	Social	Dental	Nonprofessional	General Dentistry	toothache	Definition,causes,home remedies, prevention
Q1	No Misinfo	Financial	Dental	Nonprofessional	Implantology	Teeth Implants	Definition
Q3	No Misinfo	Financial	Dental	Nonprofessional	Implantology	Teeth Implants	Definition, advantages,side effect,post operative instructions, treatment
Q8	No Misinfo	Financial	Dental	Nonprofessional	Implantology	Teeth Implants	Definition
S1	Misinfo	Informational	Dental	Professional	Oral Medicine	Mouth cancer	Definition , Symptoms , Risk factors , Diagnosis , Treatment , Prevention
S2	Misinfo	Informational	Dental	Professional	Oral Medicine	Mouth cancer	Definition , Risk factors , Symptoms , Treatment
S3	Misinfo	Wellbeing Journalism	Dental	Nonprofessional	Oral Medicine	Mouth cancer	Definition,causes,symptoms,diagnosis,treatment
S5	Misinfo	Wellbeing Journalism	Dental	Nonprofessional	Oral Medicine	Mouth cancer	Definition,symptoms
S6	Misinfo	Wellbeing Journalism	Dental	Nonprofessional	Oral Medicine	Mouth cancer	Definition,symptoms,risk factors
S8	Misinfo	Wellbeing Journalism	Dental	Nonprofessional	Oral Medicine	Mouth cancer	Definition,symptoms,causes,prevention
S9	Misinfo	Wellbeing Journalism	Dental	Nonprofessional	Oral Medicine	Mouth cancer	Definition , Risk factors , Symptoms , Causes , prevention
S10	Misinfo	Wellbeing Journalism	Dental	Nonprofessional	Oral Medicine	Mouth cancer	Causes , Symptoms , Treatment , Prevention , Risk factors , Cause and effect
S11	No Misinfo	Wellbeing Journalism	Dental	Nonprofessional	Oral Medicine	Mouth cancer	Symptoms,risk factors,diagnosis,prevention
S12	Misinfo	Wellbeing Journalism	Dental	Nonprofessional	Oral Medicine	Mouth cancer	Symptoms,risk factors, prevention
S14	Misinfo	Wellbeing Journalism	Dental	Nonprofessional	Oral Medicine	Mouth cancer	Symptoms,risk factors, prevention
S17	No Misinfo	Wellbeing Journalism	Dental	Nonprofessional	Oral Medicine	Mouth cancer	Symptoms,definition, prevention
S18	No Misinfo	Wellbeing Journalism	Dental	Nonprofessional	Oral Medicine	Mouth cancer	Symptoms ,causes
S19	No Misinfo	Wellbeing Journalism	Dental	Nonprofessional	Oral Medicine	Mouth cancer	Definition,risk factors
S22	Misinfo	Wellbeing Journalism	Medical	Nonprofessional	Oral Medicine	Mouth cancer	Causes,symptoms
S24	No Misinfo	Financial	Dental	Nonprofessional	Oral Medicine	Mouth cancer	Prevention
S28	Misinfo	Financial	Dental	Nonprofessional	Oral Medicine	Mouth cancer	Definition,diagnosis
S29	No Misinfo	Informational	Lifestyle	Professional	Oral Medicine	Mouth cancer	Risk factors
S30	Misinfo	Financial	Dental	Nonprofessional	Oral Medicine	Mouth cancer	Definition,diagnosis
S31	No Misinfo	Financial	Dental	Nonprofessional	Oral Medicine	Mouth cancer	Prevention
S32	Misinfo	Wellbeing Journalism	Dental	Nonprofessional	Oral Medicine	Mouth cancer	Manifestation, causes and effects,definition
S33	No Misinfo	Wellbeing Journalism	Dental	Nonprofessional	Oral Medicine	Mouth cancer	Symptoms , Risk factors
S35	Misinfo	Wellbeing Journalism	Dental	Nonprofessional	Oral Medicine	Mouth cancer	Prevention
S37	No Misinfo	Informational	Lifestyle	Nonprofessional	Oral Medicine	Mouth cancer	Prevention
S38	No Misinfo	Wellbeing Journalism	Medical	Nonprofessional	Oral Medicine	Mouth cancer	Causes
S39	Misinfo	Informational	Lifestyle	Professional	Oral Medicine	Mouth cancer	Cause and effects
S42	No Misinfo	Wellbeing Journalism	Herbal	Nonprofessional	Oral Medicine	Mouth cancer	Home remedies
S43	No Misinfo	Wellbeing Journalism	Medical	Nonprofessional	Oral Medicine	Mouth cancer	Risk factors
S46	No Misinfo	Wellbeing Journalism	Lifestyle	Nonprofessional	Oral Medicine	Mouth cancer	Risk factors
S50	No Misinfo	Wellbeing Journalism	Dental	Nonprofessional	Oral Medicine	Mouth cancer	Symptoms , Risk factors
S51	Misinfo	Wellbeing Journalism	Dental	Nonprofessional	Oral Medicine	Mouth cancer	Manifestation, causes and effects,definition
S52	No Misinfo	Wellbeing Journalism	Lifestyle	Nonprofessional	Oral Medicine	Mouth cancer	Risk factors
S54	No Misinfo	Wellbeing Journalism	Lifestyle	Nonprofessional	Oral Medicine	Mouth cancer	Risk factors
U27	Misinfo	Wellbeing Journalism	Lifestyle	Nonprofessional	General Dentistry	Toothache	Home remedies
V1	Misinfo	Wellbeing Journalism	Herbal	Nonprofessional	Periodontics	Gum inflammation	Home remedies
V2	Misinfo	Wellbeing Journalism	Lifestyle	Nonprofessional	Periodontics	Gum inflammation	Definition,cause and effects ,treatment,home remedies
V3	Misinfo	Wellbeing Journalism	Dental	Nonprofessional	Periodontics	Gum inflammation	Treatment, home remedies
V4	Misinfo	Financial	Dental	Nonprofessional	Periodontics	Gum inflammation	Definition,symptoms,causes,treatments
V5	No Misinfo	Wellbeing Journalism	Dental	Nonprofessional	Periodontics	Gum inflammation	Definition,treatment
V6	Misinfo	Financial	Dental	Nonprofessional	Periodontics	Gum inflammation	Definition,cause and effect,causes,prevention
V7	Misinfo	Wellbeing Journalism	Herbal	Nonprofessional	Periodontics	Gum inflammation	Causes,complications,home remedies
V8	Misinfo	Financial	Dental	Nonprofessional	Periodontics	Gum disease	Definition,risk factors,symptoms,treatment,prevention
V9	Misinfo	Wellbeing Journalism	Dental	Nonprofessional	Periodontics	Gum inflammation	Definition,complication,causes,symptoms,treatment,home remedies
V10	Misinfo	Wellbeing Journalism	Dental	Nonprofessional	Periodontics	Gum inflammation	Causes,symptoms,treatment,home remedies
V11	Misinfo	Wellbeing Journalism	Dental	Nonprofessional	Periodontics	Gum inflammation	Definition,causes,symptoms,diagnosis ,treatment,prevention
V12	No Misinfo	Informational	Dental	Professional	Periodontics	gum inflammation	Causes, risk factors ,prevention,treatment
V14	Misinfo	Wellbeing Journalism	Dental	Nonprofessional	Periodontics	Gum inflammation	Cause and effects, treatment, home remedies
V15	No Misinfo	Wellbeing Journalism	Dental	Nonprofessional	Periodontics	Gum disease	Cause and effects
V21	No Misinfo	Informational	Herbal	Nonprofessional	Periodontics	Gum inflammation	Home remedies
V22	Misinfo	Wellbeing Journalism	Herbal	Nonprofessional	Periodontics	Gum inflammation	Home remedies
V23	Misinfo	Social	Dental	Nonprofessional	Periodontics	Gum inflammation	Definition,symptoms,prevention,causes,treatments
V24	Misinfo	Wellbeing Journalism	Herbal	Nonprofessional	Periodontics	Gum inflammation	Home remedies
V25	Misinfo	Wellbeing Journalism	Lifestyle	Nonprofessional	Periodontics	Gum inflammation	Home remedies
AC1	Misinfo	Financial	Dental	Nonprofessional	Oral Medicine	Mouth thrush	Definition,symptoms,complication,treatment,home remedies
AC2	Misinfo	Wellbeing Journalism	Dental	Nonprofessional	Oral Medicine	Mouth thrush	Causes,symptoms, treatment
AC3	Misinfo	Wellbeing Journalism	Dental	Nonprofessional	Oral Medicine	Mouth thrush	Definition,treatment,home remedies
AC4	Misinfo	Wellbeing Journalism	Dental	Nonprofessional	Oral Medicine	Mouth thrush	Definition,treatment, home remedies, causes,symptoms,complications,prevention
AC5	Misinfo	Wellbeing Journalism	Dental	Nonprofessional	Oral Medicine	Mouth thrush	Treatment,prevention
AC6	Misinfo	Wellbeing Journalism	Dental	Nonprofessional	Oral Medicine	Mouth thrush	Treatment,prevention
AC7	Misinfo	Wellbeing Journalism	Dental	Nonprofessional	Oral Medicine	Mouth thrush	Symptoms,prevention
AF4	Misinfo	Wellbeing Journalism	Dental	Nonprofessional	Oral Medicine	Mouth thrush	Definition,causes, risk factors
AF8	Misinfo	Wellbeing Journalism	Dental	Nonprofessional	Oral Medicine	Mouth thrush	Definition,causes,symptoms,risk factors,home remedies, prevention
AF9	Misinfo	Wellbeing Journalism	Medical	Nonprofessional	Oral Medicine	Mouth thrush	Definition,symptoms
AF16	Misinfo	Wellbeing Journalism	Dental	Nonprofessional	Oral Medicine	Mouth thrush	Definition,causes,symptoms,risk factors,home remedies, prevention
AE7	No Misinfo	Wellbeing Journalism	Lifestyle	Nonprofessional	General Dentistry	Mouthwash	Oral hygiene instructions
AE11	Misinfo	Wellbeing Journalism	Dental	Nonprofessional	General Dentistry	Mouthwash	Disadvantage,side effects, cause and effects, risk factors
AE13	No Misinfo	Wellbeing Journalism	Dental	Nonprofessional	General Dentistry	Mouthwash	Oral hygiene instructions
AE15	Misinfo	Wellbeing Journalism	Lifestyle	Nonprofessional	General Dentistry	Mouthwash	Advantages,cause and effects , side effects
AE18	Misinfo	Wellbeing Journalism	Dental	Nonprofessional	General Dentistry	Mouthwash	Advantages,oral hygiene instructions
AE20	Misinfo	Wellbeing Journalism	Lifestyle	Nonprofessional	General Dentistry	Mouthwash	Advantages, home remedies
AE21	No Misinfo	Wellbeing Journalism	Dental	Nonprofessional	General Dentistry	Mouthwash	Cause and effects
AE22	Misinfo	Informational	Lifestyle	Professional	General Dentistry	Mouthwash	Definition , oral hygiene instructions , Advantages
AE23	No Misinfo	Informational	Dental	Professional	General Dentistry	Mouthwash	Treatment of
AE24	Misinfo	Wellbeing Journalism	Dental	Nonprofessional	General Dentistry	Mouthwash	Treatment of
AE25	No Misinfo	Wellbeing Journalism	Dental	Nonprofessional	General Dentistry	Mouthwash	Treatment of
AE26	No Misinfo	Wellbeing Journalism	Medical	Nonprofessional	General Dentistry	Mouthwash	Treatment of
AE28	Misinfo	Wellbeing Journalism	Dental	Nonprofessional	General Dentistry	Mouthwash	Home remedies
AE29	No Misinfo	Informational	Dental	Professional	General Dentistry	Mouthwash	Pre operative instructions
AE30	Misinfo	Financial	Dental	Nonprofessional	General Dentistry	Mouthwash	Oral hygiene instructions, cause and effects
AE31	No Misinfo	Wellbeing Journalism	Lifestyle	Nonprofessional	General Dentistry	Mouthwash	Oral hygiene instructions
AE32	Misinfo	Wellbeing Journalism	Dental	Nonprofessional	General Dentistry	Mouthwash	Treatment of
AE34	No Misinfo	Wellbeing Journalism	Dental	Nonprofessional	General Dentistry	Mouthwash	Oral hygiene instructions
AE35	No Misinfo	Informational	Medical	Professional	General Dentistry	Mouthwash	Pre operative instructions
AE36	No Misinfo	Wellbeing Journalism	Dental	Nonprofessional	General Dentistry	Mouthwash	Treatment of
AE38	No Misinfo	Wellbeing Journalism	Medical	Nonprofessional	General Dentistry	Mouthwash	Treatment of
AE39	Misinfo	Financial	Dental	Nonprofessional	General Dentistry	Mouthwash	Treatment of
AE42	No Misinfo	Wellbeing Journalism	Medical	Nonprofessional	General Dentistry	Mouthwash	Treatment of
AE43	Misinfo	Financial	Dental	Nonprofessional	General Dentistry	Mouthwash	Oral hygiene instructions, cause and effects
AE44	No Misinfo	Wellbeing Journalism	Herbal	Nonprofessional	General Dentistry	Mouthwash	Home remedies
AE47	Misinfo	Wellbeing Journalism	Dental	Nonprofessional	General Dentistry	Mouthwash	Causes and effects, treatment of
AE52	No Misinfo	Wellbeing Journalism	Lifestyle	Nonprofessional	General Dentistry	Mouthwash	Home remedies
AG1	Misinfo	Wellbeing Journalism	Dental	Nonprofessional	Oral Medicine	Tongue thrush	Definition,Causes
AG2	No Misinfo	Wellbeing Journalism	Medical	Nonprofessional	Oral Medicine	Tongue thrush	Causes , Definition , Cause and effect
AH1	Misinfo	Wellbeing Journalism	Medical	Nonprofessional	Oral Medicine	Hand Foot Mouth disease	Definition,causes,symptoms,treatment,prevention
AI1	Misinfo	Wellbeing Journalism	Medical	Nonprofessional	Oral Medicine	Hand Foot Mouth disease	Definition , Symptoms , Prevnetion
AI2	Misinfo	Wellbeing Journalism	Medical	Nonprofessional	Oral Medicine	Hand Foot Mouth disease	Definition , Symptoms , Prevnetion
AI3	Misinfo	Wellbeing Journalism	Medical	Nonprofessional	Oral Medicine	Hand Foot Mouth disease	Definition,symptoms,causes,prevention, cause and effects
AI4	No Misinfo	Wellbeing Journalism	Medical	Nonprofessional	Oral Medicine	Hand Foot Mouth disease	Definition,causes,symptoms,diagnosis,treatment,prevention
AI5	No Misinfo	Wellbeing Journalism	Medical	Nonprofessional	Oral Medicine	Hand Foot Mouth disease	Symptoms,causes, cause and effects
AI6	Misinfo	Financial	Medical	Nonprofessional	Oral Medicine	Hand Foot Mouth disease	Symptoms
AI7	No Misinfo	Wellbeing Journalism	Medical	Nonprofessional	Oral Medicine	Hand Foot Mouth disease	Definition
