# Supplementary material for: First insight into oral health misinformation in Jordan; an analysis of web content and information-seeking behaviors
Source: PLoS One. 2025 Jun 6;20(6):e0325513. doi: 10.1371/journal.pone.0325513 (PMC12143577; doi:10.1371/journal.pone.0325513)
Supplement: S6 File — List of Content of oral health-related misinformation for each web page. (XLSX) [file pone.0325513.s006.xlsx]

## Sheet: Sheet1
ID	Content
A1	1-Mild dehydration causes dry mouth.
A2	1-Aging causes dry mouth.
A6
A7	1-Palatal inflammation causes dry mouth.
A8
A9
A10
A11
A12	1-Tannins in green tea cause dry mouth.
A14
A15
A16
A17
A18	1-Dry mouth is a general manifestation for sarcoidosis.
A19
A20
A22
A23	1-Dehydration causes dry mouth.
A24
A25	1-Dehydration causes dry mouth.
A26
A27
A29	1-Anti-depressants cause dry mouth. / 2-Chemotherapy causes dry mouth . / 3- Smoking causes dry mouth.
A31
A37
A38
A48	1-Huperzine A causes dry mouth.
A67	1-Aging causes dry mouth.
A68	1-Caffeine causes dry mouth.
A69
A71	1-Dehydration causes dry mouth.
J1	1-Anti-depressants cause dry mouth. / 2-Chemotheray causes dry mouth . / 3- Smoking causes dry mouth. / 4- fennel seeds treat dry mouth. /5- sesame oil treats dry mouth . /6-cardamom treats dry mouth.
J2	1-Anti-depressants cause dry mouth. /2- Aging causes dry mouth . /3- Smoking causes dry mouth.
J4	1-Anti-depressants cause dry mouth. / 2-Chemotheray causes dry mouth / 3-Aging causes dry mouth. /4-Autoimmune diseases cause dry mouth. /5-Renal diseases cause dry mouth / 6-Limiting salt intake prevents dry mouth.
J5
J6
J8	1-Dehydration causes dry mouth.
J9	1-Mild dehydration causes dry mouth.
J10	1-Aging causes dry mouth / 2-Antihypertensive drugs cause dry mouth. / 3- Smoking causes dry mouth.
J12
J15
J18
J19	1-Dehydration causes dry mouth.
J20
J22
J25	1- E-cigarrettes cause dry mouth.
J26	1-Alcohol-based mouthwash causes dry mouth.
J28	1- Salt and lemon are alternative to water.
J29
J30	1-Alcohol-based mouthwash causes dry mouth.
J32	1-Dehydration causes dry mouth.
J33
J36
J37	1-Dehydration causes dry mouth.
J38
J39
J40	1- Dry mouth is a sign of oral mucosal injury.
J41
J42
J43
J44
J45
J48	1-Dehydration causes dry mouth .
J49	1-Coffee causes dry mouth.
J51	1-Dehydration causes dry mouth .
J52	1-Dry mouth is a risk factor for dental abcess.
J54
J56
J57
J58	1- Buspirone drug causes dry mouth.
J60	1-Dehydration causes dry mouth.
R4	1- Dehydration causes dry mouth. / 2- Antidepressants cause dry mouth. / 3- Antihypertensive drugs cause dry mouth.
B2	1-Cardiac diseases cause halitosis.
O1	1- Parsley treats halitosis. /2-sage treats halitosis. /3-boldo treats halitosis.
O2	1-Coffee causes halitosis. /2-Sugar causes halitosis./ 3- Treating halitosis prevent caries and gingival disease.
O3	1-Parsely treats halitosis. /2-apple treats halitosis. /3- Watermelon treats halitosis. /4-Fennel treats halitosis. /5- Ginger treats halitosis.
O4	1- Garlic treats halitosis . /2- Sugar causes halitosis. /3- Olive oil treats halitosis.
O5	1- Sinusitis causes nephthalene smell. /2-Gingivitis causes metallic smell.
O6
O7	1- Parsley treats halitosis. /2-sage treats halitosis. /Anise treats halitosis. /4-Oral hygiene only treats halitosis.
O9
O10	1-Exhaustion causes halitosis. /2- snoring causes halitosis. / 3-Tongue scrapers more effective than tooth brushes.
O11	1-Caffeine causes halitosis.
O12	1-Parsely treats halitosis. /2-Cucumber treats halitosis.
O13	1-Parsely treats halitosis. / 2-Fennel treats halitosis.
O14	1- Coffee causes halitosis. / 2- Dairy products cause halitosis. / 3- citrus fruits cause halitosis. / 4- Pasta sauce causes halitosis. / 5- peanut butter causes halitosis.
O15	1-Pinworm infection causes halitosis.
O17	1- Pineapple treats halitosis. /2-Fennel treats halitosis.
O18	1-Parsely treats halitosis. /2-Anise treats halitosis. / 3-coriander treats halitosis.
O19	1- meat causes halitosis.
O24
O25	1-Exhaustion causes halitosis. /2- snoring causes halitosis. / 3-Tongue scrapers more effective than tooth brushes.
O30	1- Oral hygeine only treats halitosis. /2- Gargling with vinegar treats halitosis. / 3-Wiping teeth with lemon treats halitosis. / 4-Brushing with baking soda treats halitosis./5- Herbs ( parsley, sage, fennel, anise, guava leaves, coriander, camphor, tarragon, rosemary ) treats halitosis. / 6- Fruits and vegetables (apple, celery, carrots, orange, guava, pumpkin, lettuce, avocado, banana, pineap…
O31
O32
O35	1-Fried foods cause halitosis. /2-coffee causes halitosis.
O36	1-Cucumber treats halitosis.
O37
O39
O40	1-Gargling with lemon treats halitosis.
O45	1-Ginger treats halitosis.
P1	1-Exhaustion causes halitosis. /2- snoring causes halitosis. / 3-Tongue scrapers more effective than tooth brushes.
P2	1-parsely treats halitosis. /2-Cucumber treats halitosis.
P34	1-Brushing and gargling with baking soda treats halitosis.
P41
P42
P45	1-Citron treats halitosis.
AB4	1-Gargling with vinegar treats halitosis. / 2-Parsely treats halitosis. /3-Sage treats halitosis. / 4-Brushing with baking soda treats halitosis.
AB9
AB12
AB13	1-Fenugreek treats halitosis.
AB14
AB15	1-Coffee causes halitosis. /2-Sugar causes halitosis./ 3- Treating halitosis prevent caries and gingival disease.
C1	1- Thyme reduces dental pain. / 2-Hydrogen peroxide reduces denal pain / 3- Meat , salty and spicy food increase dental pain. / 4- soft foods reduce dental pain. / 5- salty water reduces dental pain. / 6- Garlic reduces dental pain. / 7- Peppermint tea bag reduces dental pain. / 8- Vanilla with lemon reduce dental pain. / 9-Peppermint oil reduces dental pain. / 10 - clove with olive oil reduce de…
C2	1- salty water reduces dental pain. /2-Cold compress reduces dental pain.
C3	1- clove oil reduces dental pain. / 2- Salty water reduces dental pain.
C4	1- Thyme reduces dental pain. / 2-Hydrogen peroxide reduces denal pain / 3- Meat , salty and spicy food increase dental pain. / 4- soft foods reduce dental pain. / 5- salty water reduces dental pain. / 6- Garlic reduces dental pain. / 7- Peppermint tea bag reduces dental pain. / 8- Vanilla with lemon reduce dental pain. / 9-Peppermint oil reduces dental pain. / 10 - clove with olive oil reduce de…
C5	1- clove oil reduces dental pain. / 2- Salty water reduces dental pain. / 3- Green tea bag reduces dental pain. /4-Cold compress reduces dental pain.
C6	1- vinegar reduces dental pain . / 2- Applying paracetamol pill directly to the tooth reduces dental pain . / 3- Applying Clove directly to the tooth reduces dental pain. /4- Applying Garlic directly to the tooth reduces dental pain. / 5- Applying Ginger directly to the tooth reduces dental pain. / 6- Salty water reduces dental pain.
C13
C14	1-Salty water reduces dental pain. /2- Hot drinks reduce dental pain.
E4	1- salty water reduces dental pain. /2-Cold compress reduces dental pain.
D1	1- Gargling with vinegar whitens teeth / 2- Brushing with baking soda and lemon whiten your teeth. / 3- Brushing with charcoal powder whitens teeth. / 4- Milk powder whitens teeth. / 5- Gargling with lemon and water whiten your teeth. / 6- Brushing with seasalt , lemon and toothpaste whiten your teeth. / 7- Brushing with strawberry whitens teeth.
D2	1- Brushing with lemon juice whitens teeth. / 2- Brushing with baking soda whitens teeth. / 3- Strawberry whitens teeth. / 4- Turmeric whitens teeth. / 5- Coconut oil whitens teeth. /6- Xerostomia causes teeth discoloration.
D3	1- Oil pulling whitens teeth. / 2- Gargling with herbs whiten teeth. / 3- Tongue scrapping whitens teeth. / 4- Neem branches whiten teeth. / 5- Brushing twice a day whitens teeth.
D4	1-Antihistamine and hypertension drugs cause teeth discoloration. /2- Crowns are methods of teeth whitening. /3- Teeth whitening laser causes inflammation and ulceration in lips , tongue and cheecks. /4-Teeth whitening laser causes sensory nerve destruction and taste alteration. /5-Teeth whitening laser causes bone weakining and destruction./6- Teeth whitening laser causes include eye allergy and…
D5	1- Brushing with Lemon and Baking soda whiten teeth. / 2- Brushing with Charcoal and Lemon whiten teeth. / 3- Brushing with Turmeric and Vinegar whiten teeth. / 4- Brushing with coarse brush whitens teeth. / 5-Brushing with banana peel whitens teeth.
D6	1- Oil pulling with Coconut oil whitens teeth. / 2- Brushing with Baking soda whitens teeth. / 3-Gargling with Vinegar whitens teeth. / 4- Strawberry and Pineapple whiten teeth. / 5-Brushing directly after eating prevent teeth discoloration.
D8	1-Banana peel whitens teeth.
D17	1- Brushing with Lemon and Salt whiten teeth. /2- Wiping teeth with Salt whitens teeth. /3- Brushing with Salt and Sodium Bicarbonate whiten teeth.
D24
D25
D27
D28
D31	1- Brushing with Salt and Baking soda whiten teeth. / 2- Reducing bacteria counts by saliva whitens teeth. /3-Rinsing teeth with water after every meal whitens teeth. / 4-Kaolin clay whitens teeth./5- vegetables prevent teeth discoloration./6- Adding milk to coffee prevent teeth discoloration. /7-Red lipstick shows your teeth whiter.
AM4
AM8	1- Banana peel whitens teeth. /2- Baking soda whitens teeth. /3- Strawberry whitens teeth . /4-Starch whitens teeth. / 5- Turmeric whitens teeth / 6- Lemon whitens teeth. / 7- Lemon and Salt whiten teeth. /8- Teeth whitening prevents caries and reduce oral bacteria counts. /9- Teeth whitening lasts for 3 years.
AM11	1- Gargling with Lemon and Salt whiten teeth. / 2- Orange and Lemon peel whiten teeth. /3-Gargling with baking soda and water whiten teeth. /4-Salt and Sage whiten teeth. / 5-Mint leaves and oil whiten teeth. / 6- Olive oil whitens teeth. / 7- Honey whitens teeth./ 8- Bay leaves with orange peel whiten teeth. /9- Gargling with hydrogen peroxide whitens teeth. /10- Teeth musn't have any restoratio…
F1
F2	1- Caries cause inflammation in internal body organs. /2- Laser arrests dental caries. /3- caries reach pulp directly .
F4	1- Drinking fluoridated water causes dental caries.
F5
F6
F8	1- Laser is more effective in removing caries than Burs. /2-Root resorption is a side effect after laser dental treatmnet. /3- Teeth crack is a side effect after laser dental treatment. / 4- Skin burn is a side effect after laser dental treatment. /5-Carbonated teeth is a side effect after laser dental treatment. /6-Laser works by air pressure.
F10	1- Caries cause headache.
F19	1- Pomegranate peel treats dental caries.
F21	1- Raisin treats dental caries.
F22	1- Carrot prevents caries. / 2- Eating Carrot increases caries in children.
F23
F25
G1	1-Toothpaste treats oral ulcers. /2-Coconut oil treats oral ulcers.
G2	1- Vinegar treats oral ulcers. / 2- Baking soda treats oral ulcers . /3- Saltwater treats oral ulcers. /4- Oxygentaed water treats oral ulcer . /5- Milk of Magnesia reduces pain from oral ulcers and prevents ulcer's progression.
G4	1- Gargling with saltwater reduces pain of oral ulcers. / 2- Gargling with vinegar treats oral ulcers. / 3- Drinking Honey , Tea and chamomile treat oral ulcers.
G5	1- Foods containing histamine cause oral ulcers. / 2- Fruits and smoked foods cause oral ulcers. / 3- Oral hygeine without mouthwashes prevents oral ulcers.
G6	1- Tahini treats oral ulcers. / 2- Bad oral hygiene causes oral ulcers.
G7	1- Chlorhexidine mouthwash treats oral ulcers. / 2- Long standing ulcer needs home remedies treatment. /3- Coffee causes oral ulcers. /4-Gargling with saltwater treats oral ulcers.
G8	1- Oral ulcer can be Purple in color. / 2- Oral ulcers cause sialorrhea in children . /3- Gingivitis causes oral ulcer with red center and grey or yellow border. / 4- Oral ulcer can be grey in color. /4- Candidiasis causes oral ulcers that can be scarepped. / 5-Drinking water prevent oral ulcers. /6-Smoking causes oral ulcers /7-Genatil gland infection causes oral ulcers. /8-Alcohol and smoking c…
G9	1- Infected teeth cause oral ulcers. / 2-Visit your doctor If ulcer persist more than 3 weeks. / 3- Autoimmune diseases cause oral ulcers. /4- Tea bag and Ice treat oral ulcers. /5- Visit your doctor if you have non- painful ulcer. /6- Smoking cessation prevents oral ulcers. / 7- Oral hygeine prevents oral ulcers.
G11	1- Antibiotic is prescribed to treat secondary infected oral ulcer. /2- Visit your doctor if ulcer persist for more than 3 weeks. / 3-Gargling with saltwater reduces the irritation of oral ulcers.
G12	1- Oral ulcer can be Purple in color. / 2- Oral ulcers cause sialorrhea in children . /3- Gingivitis causes oral ulcer with red center and grey or yellow border. / 4- Oral ulcer can be grey in color. /4- Candidiasis causes oral ulcers that can be scarepped. / 5-Drinking water prevent oral ulcers. /6-Smoking causes oral ulcers /7-Genatil gland infection causes oral ulcers. /8-Alcohol and smoking c…
G13
G14	1- Oral ulcer could be grey in color. / 2- Gargling with saltwater treats oral ulcers / 3-chlorhexidine mouthwash treats oral ulcers.
G16
G17
G19	1- Vitamin A deficiency causes oral ulcers. / 2- Bad oral hygeine causes oral ulcer. / 3- stomach diseases cause oral ulcers. / 4- To avoid oral ulcers don't use orthodontics for long and continuous period of time. / 5- Wiping gingiva with vinegar and olive oil treat oral ulcers. /6- Gargling with olive oil treats oral ulcers. /7- Smoking and alcohol cause oral ulcers. /8- Gargling with saltwater…
G20	1- Non healing ulcer for more than 3 weeks should be examined at home.
G21
G22
G23	1- Topical application of Tahini treats oral ulcers.
G24	1- Painful non-healing ulcer is a sign for oral cancer.
G25	1- Ginger causes oral ulcers.
G27	1- Goat's milk treats oral ulcers.
G28	1- Tahini treats oral ulcers.
G30	1-Yellow root treats oral ulcers.
G31
G33	1-Gargling with myrrh treats oral ulcers.
G35
G36
G37	1-Pregnancy causes oral ulcers. / 2-Oral ulcers cause Ice craving.
G38	1- Fennel treats oral ulcers.
G39	1- Sage treats oral ulcers.
G40
G42
G44
G45	1- Bisphosphonate causes oral ulcer. / 2- Gargling with saltwater and baking soda reduce ulcer's symptoms. /3- Gargling with sage reduces ulcer's symptoms /4- Bad oral hygeine causes oral ulcer. / 5- Cancer drugs cause oral ulcers. /6-Tiredness causes oral ulcers. /7-Coffee causes oral ulcers. /8-Strawberry causes oral ulcers.
Z3	1- Gargling with saltwater treats oral ulcers. / 2-Chlorhexidine treats oral ulcers.
Z12	1- Gargling with baking soda accelerates healing of ulcer and reduces it's pain.
Z17	1-Ailianthus altissima treats oral ulcers.
Z18
H1	1-Ice packs relieve orthodontic pain. /2-Cold drinks relieve orthodontic pain. /3-Avoid moving your teeth to relieve orthodontic pain. /4-Aspirin causes bleeding in orthodontic patient.
H2
H3
H13	1- Eating healthy foods such as meat , bread , fruits and vegetables will make teeth and bone stronger to bear orthodontics.
H20
H43
H54
I3	1- Gargling with alcohol-based mouthwash causes dry mouth and halitosis.
I9	1-Sea Spiders clean teeth.
I27
I29
I31
I34
I46
L1	1- Antibiotic is prescribed by the doctor to treat secondary infected oral ulcer. /2- Visit your doctor if ulcer persist for more than 3 weeks. / 3- Gargling with saltwater reduces the irritation of oral ulcers.
L2	1- Gargling with saltwater treats oral ulcers. /2- Acyclovir is used to treat oral ulcers.
L3	1- Visit your doctor if the ulcer persist more than one week. / 2- Gargling with Green tea treats oral ulcers. /3-Coriander treats oral ulcers.
L4	1-Bacteria causes oral ulcers.
W1	1- Topical application of salt treats oral ulcers in half hour. /2- Garlic treats oral ulcers in half hour. /3- Egg peel treats oral ulcers in half hour. /4- Baking soda treats oral ulcers in half hour . / 5- Propolis treats oral ulcers in half hour.
X7	1- Apple vinegar treats oral ulcers. /2- Mercurius solubilis and Graphites solution is used to treat oral HSV ulcers.
X9
X10	1- Antibiotic is prescribed by the doctor to treat secondary infected oral ulcer. /2- Visit your doctor if ulcer persist for more than 3 weeks. / 3- Gargling with saltwater reduces the irritation of oral ulcers.
M1	1- Antibiotic alone treats dental abcess.
AD1	1-Cold compress reduces dental pain. /2- Gargling with saltwater reduces dental pain. /3-Antibacterial mouthwash reduces pain of inflammed tooth.
AN1	1-Cold compress reduces dental pain. /2- Gargling with saltwater reduces dental pain. /3-Antibacterial mouthwash reduces pain of inflammed tooth.
AN2	1- Thyme reduces dental pain. / 2-Hydrogen peroxide reduces denal pain / 3- Meat , salty and spicy food increase dental pain. / 4- soft foods reduce dental pain. / 5- salty water reduces dental pain. / 6- Garlic reduces dental pain. / 7- Peppermint tea bag reduces dental pain. / 8- Vanilla with lemon reduce dental pain. / 9-Peppermint oil reduces dental pain. / 10 - clove with olive oil reduce de…
AN4	1- vinegar reduces dental pain . / 2- Applying paracetamol pill directly to the tooth reduces dental pain . / 3- Applying Clove directly to the tooth reduces dental pain. /4- Applying Garlic directly to the tooth reduces dental pain. / 5- Applying Ginger directly to the tooth reduces dental pain. / 6- Salty water reduces dental pain.
Q1
Q3
Q8
S1	1-Oral cancer is the 6th most common cancer worldwide. /2-Early diagnosis increases the survival rate up to 70%.
S2	1-Oral cancer affects the anterior 2/3 of the tongue only.
S3	1-Nasal Sinus cancer is a type of oral cancer. /2-Saliva analysis Is used for cancer staging.
S5	1-Nasal sinus cancer is a type of oral cancer. /2-Bleeding ulcer that doesn't heal within 3 weeks is a sign of oral cancer.
S6	1- Oral cancer doesn't cause dysgeusia. /2-Oral cancer grows up even if blood supply stops.
S8	1- Incidence of oral cancer is 640 thousand every year worldwide.
S9	1- people above 60 years are at higher risk to develop oral cancer. /2-Oral cancer affects anterior 2/3 of the tongue only.
S10	1-Painful ulcers are sign for oral cancer.
S11
S12	1- Jaw inflammation is a sign for oral cancer.
S14	1- Jaw inflammation is a sign for oral cancer.
S17
S18
S19
S22	1- Sialorrhea is a sign for oral cancer.
S24
S28	1- OralID device can be used alone for cancer screening without biopsy.
S29
S30	1- OralID device can be used alone for cancer screening without biopsy.
S31
S32	1- Teeth cancer is a type of oral cancer. /2-Oral cancer affects anterior 2/3 of tongue only.
S33
S35	1-Oral cancer is the 6th most common cancer worldwide.
S37
S38
S39	1-Smoking cessation for 10 years decreases risk of oral cancer.
S42
S43
S46
S50
S51	1- Teeth cancer is a type of oral cancer. /2-Oral cancer affects anterior 2/3 of tongue only.
S52
S54
U27	1-Ice relieves dental pain. /2-Gargling with hydrogen peroxide relieves dental pain. /3-changing head position relieves dental pain.
V1	1- thyme treats gingivitis. /2-Black pepper treats gingivitis. /3- turmeric treats gingivitis. /4- clove oil treats gingivitis. /5-Mint treats gingivitis. / 6- Green tea oil treats gingivitis. / 7- cactus treats gingivitis. /8- Oregano treats gingivitis.
V2	1-Gargling with lemon oil treats gingivitis. /2-Gargling with salt water treats gingivitis. /3- Gargling with Baking treats gingivitis.
V3	1-Peppermint tea treats gingivitis. /2-The course of antibiotic is 3 days to treat gingivitis.. /3-Hydrogen peroxide is better than chlorhexidine mouthwash.
V4	1-Gum sensitivity is a symptom of gingivitis. /2-Plaque is a symptom of gingivitis.
V5
V6	1- Epilipsy , Angina pectoris and hypertension drugs cause gingivitis. /2- Bacteria that causes gingivitis can cause cardiac disease. /3- Bacteria that causes gingivitis can cause diabetes mellitus type 2 ./4-Adults at higher risk for gingivitis.
V7	1- thyme treats gingivitis. /2-Black pepper treats gingivitis. /3- turmeric treats gingivitis. /4- clove oil treats gingivitis. /5-Mint treats gingivitis. / 6- Green tea oil treats gingivitis. / 7- cactus treats gingivitis. /8- Oregano treats gingivitis. /9-Denture causes gingivitis. /10-Mild gingivitis heals by itself.
V8	1-Aging causes gingivitis. /2-Bruxism causes gingivitis.
V9	1-Gingivitis can lead to death. /2- Aging causes gingivitis. /3- Genetic factor is a cause for gingivitis. /4- Halitosis is a symptom of gingivitis. /4- Bad taste is a symptom of gingivitis. /5- Dental pocket is a symptom of gingivitis. /6- Recession is a symptom of gingivitis. /7- Teeth movement is a symptom of gingivitis./8- Clove treats gingivitis. /9- Lemon juice treats gingivitis ./10- Turme…
V10	1- Halitosis is a symptom of gingivitis. /2-Gaps between teeth are symptom of gingivitis. /3- Ginger treats gingivitis. /4-Baking soda treats gingivitis. /5-Cactus treats gingivitis. / 6- Turmeric treats gingivitis. /7- Vanilla treats gingivitis. /8- Apple vinegar treats gingivitis. /9- Lemon juice treats gingivitis. /10- Salt treats gingivitis. / 11- Clove oil treats gingivitis. /12- Honey preve…
V11	1-Halitosis is a symptom of gingivitis. /2- Dental pocket is a symptom of gingivitis. /3- Recession is a symptom of gingivitis. /4- Teeth movement is a symptom of gingivitis. /5- Teeth loss is a symptom of advanced gingivitis. /6-Genetic factor is a cause for gingivitis. /7- Bone loss is a symptom of gingivitis. /8-Surgery is a treatment option for gingivitis. /9-Pocket reduction procedure is use…
V12
V14	1-Gingivitis in a pregnant woman can lead to teeth loss. / 2- Drinking milk soothes gingivitis in a pregnant woman.
V15
V21
V22	1-Mallow treats gingivitis.
V23	1-Halitosis is a symptom of gingivitis. /2- Bad taste is a symptom of gingivitis. /3- Dental pocket is a symptom of gingivitis. /4- Recession is a symptom of gingivitis. /5- Teeth movement is a symptom of gingivitis. /6- Teeth loss is a symptom of advanced gingivitis. /7- Mouthwash treats gingivitis. /8- Genetic factor is a cause for gingivitis. /9-Avoid alcohol-based mouthwash for gingivitis.
V24	1-Ginger treats gingivitis.
V25	1-Strawberry and banana treat gingivitis.
AC1	1-Oral candida can be transmitted to anus and cause acute dermal infection. /2-most infants with oral candida are less than 10 weeks of age. /3-Oral candidiasis causes dysphagia. /4-Oral candida appears as white lesions only. /5-Oral candida can be transmitted to pharynx , intestines and esophagus causing digestive problems.
AC2	1-Bad oral hygiene causes oral candidiasis . /2-Oral candidiasis causes dysphagia.
AC3	1-Oral candidiasis appears as white lesions only. /2-Avoid using mouthwash while having oral candidiasis. /3-Saltwater treats oral candidiasis.
AC4	1-Hormonal change in a pregnant lady causes oral candidiasis. /2-hypothyroidisim causes oral candidiasis. /3- oral candidiasis causes dysphagia. /4-Oral candidiasis appears as white lesions only. /5-Avoid using mouthwash while having oral candidiasis. /6-Saltwater treats oral candidiasis. /7-Bad oral hygeine causes oral cadidiasis.
AC5	1-Miconazole is the first line treatmet in children with oral candidiasis.
AC6	1-Nystatin is a second line treatment in children with oral candidiasis.
AC7	1- Fever is a symptom of oral candidiasis in infants. / 2- Fatigue and exhaustion are symptoms of oral candidiasis in infants. / 3- Redness , Inflammation and allergy in infant's diaper area are symptoms of oral candidiasis.
AF4	1-Oral candidiasis appears as white lesions only./2-Vaginal candidiasis increases the risk for oral candidiasis.
AF8	1-Treating Vaginal candidiasis protect from oral candidiasis. /2-Eating less food containing yeast and sugar ptotect from oral candidiasis. /3- Tahini treats oral candidiasis. /4-Gargling with vinegar treats oral candidiasis./ 5-Excessive use of mouthwash causes oral candidiasis./6-Bad oral hygeine causes oral cadidiasis.
AF9	1-Oral candidiasis causes dysphagia. /2-Oral candidiasis causes skin irritation ininfant's diaper area.
AF16	1-Treating Vaginal candidiasis protect from oral candidiasis. /2-Eating less food containing yeast and sugar ptotect from oral candidiasis. /3- Tahini treats oral candidiasis. /4-Gargling with vinegar treats oral candidiasis./ 5-Excessive use of mouthwash causes oral candidiasis.
AE7
AE11	1-Chlorhexidine mouthwash increases the risk of oral , throat and vocal cords cancer. /2-Alcohol based mouthwash causes dry mouth and increase risk of infections. /3- Sodium sulfate mouthwash increases sodium levels in blood and this will lead to nausea , fatigue , shrinkage in neural cells and coma. /4-Saccharine in mouthwash causes increased body weight , headache , diarrhea ,allergy and skin r…
AE13
AE15	1-Swallowing fluoride mouthwash causes nausea .
AE18	1-Mouthwash can remove 52% of plaque.
AE20	1- Gargling with salt , baking soda , hydrogen peroxide,and warm water at home is an alternative mouthwash. /2-Mouthwash removes calculus.
AE21
AE22	1-Using mouthwash twice a day causes dry mouth and dry gingiva.
AE23
AE24	1-Hydrogen peroxide mouthwash is more effective than chlorhexidine mouthwash.
AE25
AE26
AE28	1- Gargling with homemade Salt mouthwash reduces irritation of oral ulcer.
AE29
AE30	1-Alcohol-based mouthwash causes dry mouth and halitosis.
AE31
AE32	1-Mouthwash can be used for halitosis caused by a disease.
AE34
AE35
AE36
AE38
AE39	1-Mouthwash whitens teeth.
AE42
AE43	1-Mouthwash causes dry mouth.
AE44
AE47	1-Mouthwash causes irritation and oral ulcer. /2- Chlorhexidine mouthwash treats oral ulcer.
AE52
AG1	1-Oral candidiasis can be transmited to the esophagus ./2-Oral candidiasis causes dysphagia. /3-Bad oral hygeine causes oral candidiasis ./4- Stomach inflammation causes oral candidiasis
AG2
AH1	1-Topical antibiotic in HFMD reduces pain and congestion.
AI1	1-Oral ulcers in HFMD increase salivary production that leads to infant's body dehydration. /2-Onychomadesis happens after 2 weeks of HFMD.
AI2	1-Oral ulcers in HFMD increase salivary production that leads to infant's body dehydration. /2-Onychomadesis happens after 2 weeks of HFMD.
AI3	1-HFMD virus can be swallowed causing bowel infection.
AI4
AI5
AI6	1-Most age affected in HFMD are children under 10 years.
AI7
