# Supplementary material for: First insight into oral health misinformation in Jordan; an analysis of web content and information-seeking behaviors
Source: PLoS One. 2025 Jun 6;20(6):e0325513. doi: 10.1371/journal.pone.0325513 (PMC12143577; doi:10.1371/journal.pone.0325513)
Supplement: S7 File — List of search terms popularity from 2019 to 2023. (XLSX) [file pone.0325513.s007.xlsx]

## Sheet: Weekly
Week	Teeth	Teeth*	Mouth	Tongue
2019-01-06	61	16	58	45
2019-01-13	68	29	61	52
2019-01-20	77	31	66	35
2019-01-27	69	36	51	38
2019-02-03	82	19	71	46
2019-02-10	74	20	66	58
2019-02-17	77	29	69	42
2019-02-24	69	21	62	50
2019-03-03	76	28	66	52
2019-03-10	64	11	65	67
2019-03-17	70	17	64	42
2019-03-24	79	23	67	49
2019-03-31	74	17	44	46
2019-04-07	73	24	65	48
2019-04-14	75	33	69	51
2019-04-21	75	20	51	32
2019-04-28	71	18	65	51
2019-05-05	75	0	75	36
2019-05-12	76	27	65	47
2019-05-19	73	12	70	43
2019-05-26	70	31	63	47
2019-06-02	66	39	46	35
2019-06-09	62	35	55	45
2019-06-16	64	38	83	43
2019-06-23	90	28	57	50
2019-06-30	74	15	59	45
2019-07-07	75	38	58	48
2019-07-14	82	23	54	57
2019-07-21	87	34	64	47
2019-07-28	82	31	62	41
2019-08-04	83	18	56	41
2019-08-11	70	22	71	45
2019-08-18	79	23	49	43
2019-08-25	80	49	63	49
2019-09-01	78	20	72	59
2019-09-08	73	41	64	58
2019-09-15	90	36	53	58
2019-09-22	77	37	71	37
2019-09-29	77	32	57	48
2019-10-06	74	14	80	72
2019-10-13	64	22	72	45
2019-10-20	68	40	58	85
2019-10-27	57	28	62	85
2019-11-03	81	30	70	57
2019-11-10	67	26	68	52
2019-11-17	71	23	56	100
2019-11-24	68	31	56	69
2019-12-01	67	31	43	47
2019-12-08	62	31	58	35
2019-12-15	66	25	54	46
2019-12-22	72	44	70	37
2019-12-29	67	26	65	35
2020-01-05	63	37	61	46
2020-01-12	70	26	50	50
2020-01-19	65	42	62	48
2020-01-26	68	70	62	29
2020-02-02	74	34	58	50
2020-02-09	60	57	52	43
2020-02-16	63	30	71	58
2020-02-23	65	22	65	41
2020-03-01	54	20	61	65
2020-03-08	57	36	54	53
2020-03-15	50	28	50	38
2020-03-22	49	32	69	53
2020-03-29	56	56	66	50
2020-04-05	61	46	52	46
2020-04-12	62	44	58	45
2020-04-19	62	44	58	52
2020-04-26	85	31	77	50
2020-05-03	76	39	54	28
2020-05-10	67	62	75	56
2020-05-17	63	50	63	47
2020-05-24	70	56	62	56
2020-05-31	71	53	73	37
2020-06-07	86	58	77	46
2020-06-14	80	77	71	54
2020-06-21	72	77	69	46
2020-06-28	69	77	68	53
2020-07-05	75	74	61	56
2020-07-12	77	75	65	51
2020-07-19	77	57	58	51
2020-07-26	63	39	65	45
2020-08-02	72	51	57	46
2020-08-09	68	50	64	39
2020-08-16	83	96	58	49
2020-08-23	67	49	70	49
2020-08-30	68	52	75	60
2020-09-06	61	50	56	50
2020-09-13	71	56	54	51
2020-09-20	61	59	61	25
2020-09-27	54	55	48	48
2020-10-04	55	41	54	47
2020-10-11	49	49	57	70
2020-10-18	57	51	59	84
2020-10-25	59	34	61	69
2020-11-01	51	38	62	54
2020-11-08	50	54	63	50
2020-11-15	57	34	59	54
2020-11-22	57	33	71	51
2020-11-29	59	47	66	41
2020-12-06	57	55	54	39
2020-12-13	55	52	56	46
2020-12-20	55	56	59	49
2020-12-27	83	49	46	48
2021-01-03	64	44	78	88
2021-01-10	62	57	66	55
2021-01-17	69	62	67	44
2021-01-24	66	55	51	42
2021-01-31	71	59	56	49
2021-02-07	75	55	57	50
2021-02-14	60	44	65	47
2021-02-21	57	41	75	67
2021-02-28	54	58	71	60
2021-03-07	53	49	67	57
2021-03-14	50	68	71	55
2021-03-21	60	49	60	54
2021-03-28	62	64	66	58
2021-04-04	62	60	61	42
2021-04-11	63	66	58	71
2021-04-18	66	42	75	76
2021-04-25	57	53	72	35
2021-05-02	71	64	71	40
2021-05-09	48	41	65	43
2021-05-16	67	51	66	48
2021-05-23	62	50	56	57
2021-05-30	65	49	69	41
2021-06-06	65	58	72	88
2021-06-13	54	41	66	35
2021-06-20	68	75	61	41
2021-06-27	60	74	64	48
2021-07-04	67	45	58	50
2021-07-11	64	56	68	34
2021-07-18	66	65	58	48
2021-07-25	73	50	62	40
2021-08-01	73	81	73	42
2021-08-08	80	50	75	39
2021-08-15	70	62	59	49
2021-08-22	64	66	70	39
2021-08-29	70	56	73	48
2021-09-05	63	47	60	38
2021-09-12	67	70	68	49
2021-09-19	54	52	57	41
2021-09-26	69	71	75	56
2021-10-03	63	64	58	59
2021-10-10	66	56	69	66
2021-10-17	58	69	69	60
2021-10-24	62	59	54	90
2021-10-31	63	53	50	84
2021-11-07	64	65	61	59
2021-11-14	47	47	67	47
2021-11-21	63	65	62	55
2021-11-28	54	51	62	39
2021-12-05	54	40	42	55
2021-12-12	58	70	64	30
2021-12-19	57	65	71	41
2021-12-26	61	44	53	47
2022-01-02	70	90	65	55
2022-01-09	75	61	68	48
2022-01-16	63	58	74	41
2022-01-23	54	51	81	47
2022-01-30	72	71	68	48
2022-02-06	68	62	67	54
2022-02-13	63	79	71	49
2022-02-20	64	65	69	53
2022-02-27	70	65	63	58
2022-03-06	64	64	64	45
2022-03-13	60	63	54	36
2022-03-20	65	54	68	39
2022-03-27	60	60	83	53
2022-04-03	74	77	93	47
2022-04-10	74	54	92	59
2022-04-17	64	58	84	44
2022-04-24	67	68	73	39
2022-05-01	60	70	68	46
2022-05-08	71	72	74	54
2022-05-15	79	72	71	47
2022-05-22	71	74	77	55
2022-05-29	69	88	80	49
2022-06-05	79	54	78	67
2022-06-12	73	67	85	42
2022-06-19	77	78	69	49
2022-06-26	76	70	76	42
2022-07-03	73	62	76	42
2022-07-10	79	85	72	60
2022-07-17	82	100	81	49
2022-07-24	75	90	62	72
2022-07-31	78	96	75	54
2022-08-07	74	94	75	49
2022-08-14	78	97	70	55
2022-08-21	100	94	83	49
2022-08-28	75	85	81	49
2022-09-04	71	77	82	55
2022-09-11	72	76	89	67
2022-09-18	66	57	65	49
2022-09-25	87	88	88	57
2022-10-02	73	73	63	54
2022-10-09	80	67	70	63
2022-10-16	77	52	65	93
2022-10-23	63	51	68	92
2022-10-30	64	62	74	83
2022-11-06	65	46	63	65
2022-11-13	67	51	78	64
2022-11-20	54	40	59	58
2022-11-27	49	48	71	57
2022-12-04	57	49	74	36
2022-12-11	61	39	73	59
2022-12-18	64	63	72	62
2022-12-25	66	64	80	42
2023-01-01	72	63	71	45
2023-01-08	74	64	83	61
2023-01-15	73	68	71	55
2023-01-22	72	66	85	52
2023-01-29	65	67	71	47
2023-02-05	63	51	64	42
2023-02-12	59	63	62	64
2023-02-19	73	50	91	50
2023-02-26	69	57	78	62
2023-03-05	74	58	88	47
2023-03-12	65	72	65	60
2023-03-19	76	62	79	49
2023-03-26	70	77	93	43
2023-04-02	71	46	100	39
2023-04-09	75	57	83	45
2023-04-16	62	60	72	51
2023-04-23	68	58	87	40
2023-04-30	75	86	85	39
2023-05-07	75	77	92	55
2023-05-14	83	73	83	63
2023-05-21	70	66	78	40
2023-05-28	67	69	84	49
2023-06-04	73	72	91	65
2023-06-11	73	70	73	54
2023-06-18	66	76	76	53
2023-06-25	69	58	95	53
2023-07-02	78	67	82	60
2023-07-09	75	93	70	58
2023-07-16	75	82	76	58
2023-07-23	66	93	87	48
2023-07-30	79	90	82	60
2023-08-06	80	55	80	62
2023-08-13	78	95	65	33
2023-08-20	95	87	66	43
2023-08-27	76	76	80	44
2023-09-03	75	67	94	50
2023-09-10	80	67	87	37
2023-09-17	72	60	81	46
2023-09-24	84	62	93	49
2023-10-01	75	71	87	44
2023-10-08	63	70	85	71
2023-10-15	63	61	90	74
2023-10-22	62	68	100	90
2023-10-29	63	79	88	64
2023-11-05	63	74	85	52
2023-11-12	56	50	77	46
2023-11-19	60	51	78	39
2023-11-26	70	49	80	56
2023-12-03	59	68	76	49
2023-12-10	64	43	86	59
2023-12-17	68	62	73	56
2023-12-24	56	50	72	50
2023-12-31	67	58	71	47

## Sheet: Annual
Year	Teeth	Teeth*	Mouth	Tongue
Year2019	73.0962	26.7692	62.2885	49.8269
Year2020	64.5962	49.2308	61.4808	49.2692
Year2021	62.7115	56.6923	64.3077	51.8462
Year2022	69.8462	68.2885	73.5385	53.8654
Year2023	70.4528	66.6792	80.9623	52.2264
