# Supplementary material for: First insight into oral health misinformation in Jordan; an analysis of web content and information-seeking behaviors
Source: PLoS One. 2025 Jun 6;20(6):e0325513. doi: 10.1371/journal.pone.0325513 (PMC12143577; doi:10.1371/journal.pone.0325513)
Supplement: S8 File — List of search terms popularity across the twelve governorates of Jordan. (XLSX) [file pone.0325513.s008.xlsx]

## Sheet: All governates
Concept/Governorate	Ajloun	Amman	Aqaba	Balqa	Irbid	Jerash	Karak	Ma'an	Madaba	Mafraq	Tafilah	Zarqa
teeth	91	76	58	77	100	81	78	82	79	90	85	98
teeth**	93	65	61	62	75	95	87	84	82	82	100	74
mouth	100	72	60	71	86	91	89	80	85	80	90	84
tongue	100	65	60	67	93	87	96	83	89	88	96	79

## Sheet: Regions
Concept/Region	Northern	Midlands	Southern
Teeth	90	87	86
Teeth*	91	80	78
Mouth	94	79	84
Tongue	88	75	76
