# Supplementary material for: First insight into oral health misinformation in Jordan; an analysis of web content and information-seeking behaviors
Source: PLoS One. 2025 Jun 6;20(6):e0325513. doi: 10.1371/journal.pone.0325513 (PMC12143577; doi:10.1371/journal.pone.0325513)
Supplement: S9 File — All minimal data used for the statistical analyses, organised according to the table number. (XLSX) [file pone.0325513.s009.xlsx]

## Sheet: Table2_A
ID	Misinfo	Field of Dentistry	Oral Health Problem	Interest			Field/ Oral Health Problem	Total	Financial	Informational	Social	Wellbeing Journalism
A1	Misinfo	Oral Medicine	mouth dryness	Informational			Cariology	6	0	0	1	5
A2	Misinfo	Oral Medicine	mouth dryness	Wellbeing Journalism			Teeth decay	6	0	0	1	5
A7	Misinfo	Oral Medicine	mouth dryness	Wellbeing Journalism			General Dentistry	68	15	2	2	49
A12	Misinfo	Oral Medicine	mouth dryness	Wellbeing Journalism			bad breath	29	4	0	0	25
A18	Misinfo	Oral Medicine	mouth dryness	Financial			Braces cleaning	1	1	0	0	0
A23	Misinfo	Oral Medicine	mouth dryness	Wellbeing Journalism			Laser teeth whitening	1	0	1	0	0
A25	Misinfo	Oral Medicine	mouth dryness	Financial			Mouthwash	12	3	1	0	8
A29	Misinfo	Oral Medicine	mouth dryness	Social			Teeth cleaning	1	0	0	0	1
A48	Misinfo	Oral Medicine	mouth dryness	Financial			Teeth pus	1	1	0	0	0
A67	Misinfo	Oral Medicine	mouth dryness	Wellbeing Journalism			teeth whitening	1	0	0	0	1
A68	Misinfo	Oral Medicine	mouth dryness	Wellbeing Journalism			Teeth whitening	8	0	0	0	8
A71	Misinfo	Oral Medicine	mouth dryness	Financial			toothache	12	5	0	2	5
J1	Misinfo	Oral Medicine	mouth dryness	Wellbeing Journalism			Toothache	1	0	0	0	1
J2	Misinfo	Oral Medicine	mouth dryness	Wellbeing Journalism			Yellowish teeth	1	1	0	0	0
J4	Misinfo	Oral Medicine	mouth dryness	Wellbeing Journalism			Oral Medicine	101	10	9	1	81
J8	Misinfo	Oral Medicine	mouth dryness	Wellbeing Journalism			Hand Foot Mouth disease	5	1	0	0	4
J9	Misinfo	Oral Medicine	mouth dryness	Wellbeing Journalism			Mouth cancer	17	2	3	0	12
J10	Misinfo	Oral Medicine	mouth dryness	Wellbeing Journalism			mouth dryness	33	5	5	1	22
J19	Misinfo	Oral Medicine	mouth dryness	Wellbeing Journalism			Mouth sores	34	1	1	0	32
J25	Misinfo	Oral Medicine	mouth dryness	Wellbeing Journalism			Mouth thrush	11	1	0	0	10
J26	Misinfo	Oral Medicine	mouth dryness	Financial			Tongue thrush	1	0	0	0	1
J28	Misinfo	Oral Medicine	mouth dryness	Informational			Orthodontics	2	0	0	0	2
J30	Misinfo	Oral Medicine	mouth dryness	Wellbeing Journalism			Braces	1	0	0	0	1
J32	Misinfo	Oral Medicine	mouth dryness	Wellbeing Journalism			Pain from braces	1	0	0	0	1
J37	Misinfo	Oral Medicine	mouth dryness	Wellbeing Journalism			Pedodontics	1	0	0	0	1
J40	Misinfo	Oral Medicine	mouth dryness	Wellbeing Journalism			Teeth decay	1	0	0	0	1
J48	Misinfo	Oral Medicine	mouth dryness	Wellbeing Journalism			Periodontics	15	3	0	1	11
J49	Misinfo	Oral Medicine	mouth dryness	Wellbeing Journalism			Gum disease	1	1	0	0	0
J51	Misinfo	Oral Medicine	mouth dryness	Wellbeing Journalism			Gum inflammation	14	2	0	1	11
J52	Misinfo	Oral Medicine	mouth dryness	Informational			Total	193	28	11	5	149
J58	Misinfo	Oral Medicine	mouth dryness	Informational
J60	Misinfo	Oral Medicine	mouth dryness	Informational
R4	Misinfo	Oral Medicine	mouth dryness	Wellbeing Journalism
B2	Misinfo	General Dentistry	bad breath	Financial
O1	Misinfo	General Dentistry	bad breath	Wellbeing Journalism
O2	Misinfo	General Dentistry	bad breath	Wellbeing Journalism
O3	Misinfo	General Dentistry	bad breath	Wellbeing Journalism
O4	Misinfo	General Dentistry	bad breath	Wellbeing Journalism
O5	Misinfo	General Dentistry	bad breath	Wellbeing Journalism
O7	Misinfo	General Dentistry	bad breath	Wellbeing Journalism
O10	Misinfo	General Dentistry	bad breath	Financial
O11	Misinfo	General Dentistry	bad breath	Wellbeing Journalism
O12	Misinfo	General Dentistry	bad breath	Wellbeing Journalism
O13	Misinfo	General Dentistry	bad breath	Wellbeing Journalism
O14	Misinfo	General Dentistry	bad breath	Wellbeing Journalism
O15	Misinfo	General Dentistry	bad breath	Wellbeing Journalism
O17	Misinfo	General Dentistry	bad breath	Wellbeing Journalism
O18	Misinfo	General Dentistry	bad breath	Wellbeing Journalism
O19	Misinfo	General Dentistry	bad breath	Wellbeing Journalism
O25	Misinfo	General Dentistry	bad breath	Financial
O30	Misinfo	General Dentistry	bad breath	Wellbeing Journalism
O35	Misinfo	General Dentistry	bad breath	Wellbeing Journalism
O36	Misinfo	General Dentistry	bad breath	Wellbeing Journalism
O40	Misinfo	General Dentistry	bad breath	Wellbeing Journalism
O45	Misinfo	General Dentistry	bad breath	Wellbeing Journalism
P1	Misinfo	General Dentistry	bad breath	Financial
P2	Misinfo	General Dentistry	bad breath	Wellbeing Journalism
P34	Misinfo	General Dentistry	bad breath	Wellbeing Journalism
P45	Misinfo	General Dentistry	bad breath	Wellbeing Journalism
AB4	Misinfo	General Dentistry	bad breath	Wellbeing Journalism
AB13	Misinfo	General Dentistry	bad breath	Wellbeing Journalism
AB15	Misinfo	General Dentistry	bad breath	Wellbeing Journalism
C1	Misinfo	General Dentistry	toothache	Wellbeing Journalism
C2	Misinfo	General Dentistry	toothache	Financial
C3	Misinfo	General Dentistry	toothache	Wellbeing Journalism
C4	Misinfo	General Dentistry	toothache	Wellbeing Journalism
C5	Misinfo	General Dentistry	toothache	Wellbeing Journalism
C6	Misinfo	General Dentistry	toothache	Social
C14	Misinfo	General Dentistry	toothache	Financial
E4	Misinfo	General Dentistry	toothache	Financial
D1	Misinfo	General Dentistry	Teeth whitening	Wellbeing Journalism
D2	Misinfo	General Dentistry	Yellowish teeth	Financial
D3	Misinfo	General Dentistry	Teeth whitening	Wellbeing Journalism
D4	Misinfo	General Dentistry	Laser teeth whitening	Informational
D5	Misinfo	General Dentistry	Teeth whitening	Wellbeing Journalism
D6	Misinfo	General Dentistry	Teeth whitening	Wellbeing Journalism
D8	Misinfo	General Dentistry	Teeth whitening	Wellbeing Journalism
D17	Misinfo	General Dentistry	Teeth whitening	Wellbeing Journalism
D31	Misinfo	General Dentistry	Teeth whitening	Wellbeing Journalism
AM8	Misinfo	General Dentistry	Teeth whitening	Wellbeing Journalism
AM11	Misinfo	General Dentistry	teeth whitening	Wellbeing Journalism
F2	Misinfo	Cariology	Teeth decay	Wellbeing Journalism
F4	Misinfo	Pedodontics	Teeth decay	Wellbeing Journalism
F8	Misinfo	Cariology	Teeth decay	Social
F10	Misinfo	Cariology	Teeth decay	Wellbeing Journalism
F19	Misinfo	Cariology	Teeth decay	Wellbeing Journalism
F21	Misinfo	Cariology	Teeth decay	Wellbeing Journalism
F22	Misinfo	Cariology	Teeth decay	Wellbeing Journalism
G1	Misinfo	Oral Medicine	Mouth sores	Wellbeing Journalism
G2	Misinfo	Oral Medicine	Mouth sores	Wellbeing Journalism
G4	Misinfo	Oral Medicine	Mouth sores	Wellbeing Journalism
G5	Misinfo	Oral Medicine	Mouth sores	Wellbeing Journalism
G6	Misinfo	Oral Medicine	Mouth sores	Wellbeing Journalism
G7	Misinfo	Oral Medicine	Mouth sores	Wellbeing Journalism
G8	Misinfo	Oral Medicine	Mouth sores	Wellbeing Journalism
G9	Misinfo	Oral Medicine	Mouth sores	Wellbeing Journalism
G11	Misinfo	Oral Medicine	Mouth sores	Wellbeing Journalism
G12	Misinfo	Oral Medicine	Mouth sores	Wellbeing Journalism
G14	Misinfo	Oral Medicine	Mouth sores	Wellbeing Journalism
G19	Misinfo	Oral Medicine	Mouth sores	Wellbeing Journalism
G20	Misinfo	Oral Medicine	Mouth sores	Wellbeing Journalism
G23	Misinfo	Oral Medicine	Mouth sores	Financial
G24	Misinfo	Oral Medicine	Mouth sores	Wellbeing Journalism
G25	Misinfo	Oral Medicine	Mouth sores	Wellbeing Journalism
G27	Misinfo	Oral Medicine	Mouth sores	Wellbeing Journalism
G28	Misinfo	Oral Medicine	Mouth sores	Wellbeing Journalism
G30	Misinfo	Oral Medicine	Mouth sores	Informational
G33	Misinfo	Oral Medicine	Mouth sores	Wellbeing Journalism
G37	Misinfo	Oral Medicine	Mouth sores	Wellbeing Journalism
G38	Misinfo	Oral Medicine	Mouth sores	Wellbeing Journalism
G39	Misinfo	Oral Medicine	Mouth sores	Wellbeing Journalism
G45	Misinfo	Oral Medicine	Mouth sores	Wellbeing Journalism
Z3	Misinfo	Oral Medicine	Mouth sores	Wellbeing Journalism
Z12	Misinfo	Oral Medicine	Mouth sores	Wellbeing Journalism
Z17	Misinfo	Oral Medicine	Mouth sores	Wellbeing Journalism
H1	Misinfo	Orthodontics	Pain from braces	Wellbeing Journalism
H13	Misinfo	Orthodontics	Braces	Wellbeing Journalism
I3	Misinfo	General Dentistry	Braces cleaning	Financial
I9	Misinfo	General Dentistry	Teeth cleaning	Wellbeing Journalism
L1	Misinfo	Oral Medicine	Mouth sores	Wellbeing Journalism
L2	Misinfo	Oral Medicine	Mouth sores	Wellbeing Journalism
L3	Misinfo	Oral Medicine	Mouth sores	Wellbeing Journalism
L4	Misinfo	Oral Medicine	Mouth sores	Wellbeing Journalism
W1	Misinfo	Oral Medicine	Mouth sores	Wellbeing Journalism
X7	Misinfo	Oral Medicine	Mouth sores	Wellbeing Journalism
X10	Misinfo	Oral Medicine	Mouth sores	Wellbeing Journalism
M1	Misinfo	General Dentistry	Teeth pus	Financial
AD1	Misinfo	General Dentistry	toothache	Financial
AN1	Misinfo	General Dentistry	toothache	Financial
AN2	Misinfo	General Dentistry	toothache	Wellbeing Journalism
AN4	Misinfo	General Dentistry	toothache	Social
S1	Misinfo	Oral Medicine	Mouth cancer	Informational
S2	Misinfo	Oral Medicine	Mouth cancer	Informational
S3	Misinfo	Oral Medicine	Mouth cancer	Wellbeing Journalism
S5	Misinfo	Oral Medicine	Mouth cancer	Wellbeing Journalism
S6	Misinfo	Oral Medicine	Mouth cancer	Wellbeing Journalism
S8	Misinfo	Oral Medicine	Mouth cancer	Wellbeing Journalism
S9	Misinfo	Oral Medicine	Mouth cancer	Wellbeing Journalism
S10	Misinfo	Oral Medicine	Mouth cancer	Wellbeing Journalism
S12	Misinfo	Oral Medicine	Mouth cancer	Wellbeing Journalism
S14	Misinfo	Oral Medicine	Mouth cancer	Wellbeing Journalism
S22	Misinfo	Oral Medicine	Mouth cancer	Wellbeing Journalism
S28	Misinfo	Oral Medicine	Mouth cancer	Financial
S30	Misinfo	Oral Medicine	Mouth cancer	Financial
S32	Misinfo	Oral Medicine	Mouth cancer	Wellbeing Journalism
S35	Misinfo	Oral Medicine	Mouth cancer	Wellbeing Journalism
S39	Misinfo	Oral Medicine	Mouth cancer	Informational
S51	Misinfo	Oral Medicine	Mouth cancer	Wellbeing Journalism
U27	Misinfo	General Dentistry	Toothache	Wellbeing Journalism
V1	Misinfo	Periodontics	Gum inflammation	Wellbeing Journalism
V2	Misinfo	Periodontics	Gum inflammation	Wellbeing Journalism
V3	Misinfo	Periodontics	Gum inflammation	Wellbeing Journalism
V4	Misinfo	Periodontics	Gum inflammation	Financial
V6	Misinfo	Periodontics	Gum inflammation	Financial
V7	Misinfo	Periodontics	Gum inflammation	Wellbeing Journalism
V8	Misinfo	Periodontics	Gum disease	Financial
V9	Misinfo	Periodontics	Gum inflammation	Wellbeing Journalism
V10	Misinfo	Periodontics	Gum inflammation	Wellbeing Journalism
V11	Misinfo	Periodontics	Gum inflammation	Wellbeing Journalism
V14	Misinfo	Periodontics	Gum inflammation	Wellbeing Journalism
V22	Misinfo	Periodontics	Gum inflammation	Wellbeing Journalism
V23	Misinfo	Periodontics	Gum inflammation	Social
V24	Misinfo	Periodontics	Gum inflammation	Wellbeing Journalism
V25	Misinfo	Periodontics	Gum inflammation	Wellbeing Journalism
AC1	Misinfo	Oral Medicine	Mouth thrush	Financial
AC2	Misinfo	Oral Medicine	Mouth thrush	Wellbeing Journalism
AC3	Misinfo	Oral Medicine	Mouth thrush	Wellbeing Journalism
AC4	Misinfo	Oral Medicine	Mouth thrush	Wellbeing Journalism
AC5	Misinfo	Oral Medicine	Mouth thrush	Wellbeing Journalism
AC6	Misinfo	Oral Medicine	Mouth thrush	Wellbeing Journalism
AC7	Misinfo	Oral Medicine	Mouth thrush	Wellbeing Journalism
AF4	Misinfo	Oral Medicine	Mouth thrush	Wellbeing Journalism
AF8	Misinfo	Oral Medicine	Mouth thrush	Wellbeing Journalism
AF9	Misinfo	Oral Medicine	Mouth thrush	Wellbeing Journalism
AF16	Misinfo	Oral Medicine	Mouth thrush	Wellbeing Journalism
AE11	Misinfo	General Dentistry	Mouthwash	Wellbeing Journalism
AE15	Misinfo	General Dentistry	Mouthwash	Wellbeing Journalism
AE18	Misinfo	General Dentistry	Mouthwash	Wellbeing Journalism
AE20	Misinfo	General Dentistry	Mouthwash	Wellbeing Journalism
AE22	Misinfo	General Dentistry	Mouthwash	Informational
AE24	Misinfo	General Dentistry	Mouthwash	Wellbeing Journalism
AE28	Misinfo	General Dentistry	Mouthwash	Wellbeing Journalism
AE30	Misinfo	General Dentistry	Mouthwash	Financial
AE32	Misinfo	General Dentistry	Mouthwash	Wellbeing Journalism
AE39	Misinfo	General Dentistry	Mouthwash	Financial
AE43	Misinfo	General Dentistry	Mouthwash	Financial
AE47	Misinfo	General Dentistry	Mouthwash	Wellbeing Journalism
AG1	Misinfo	Oral Medicine	Tongue thrush	Wellbeing Journalism
AH1	Misinfo	Oral Medicine	Hand Foot Mouth disease	Wellbeing Journalism
AI1	Misinfo	Oral Medicine	Hand Foot Mouth disease	Wellbeing Journalism
AI2	Misinfo	Oral Medicine	Hand Foot Mouth disease	Wellbeing Journalism
AI3	Misinfo	Oral Medicine	Hand Foot Mouth disease	Wellbeing Journalism
AI6	Misinfo	Oral Medicine	Hand Foot Mouth disease	Financial

## Sheet: Table2_B
ID	Misinfo	Field of Dentistry	Oral Health Problem	Article Main Theme		Field/ Oral Health Problem	Total	Dental	Herbal	Lifestyle	Medical
A1	Misinfo	Oral Medicine	mouth dryness	Medical		Cariology	6	2	3	0	1
A2	Misinfo	Oral Medicine	mouth dryness	Dental		Teeth decay	6	2	3	0	1
A7	Misinfo	Oral Medicine	mouth dryness	Dental		General Dentistry	68	38	5	24	1
A12	Misinfo	Oral Medicine	mouth dryness	Herbal		bad breath	29	15	4	9	1
A18	Misinfo	Oral Medicine	mouth dryness	Medical		Braces cleaning	1	1	0	0	0
A23	Misinfo	Oral Medicine	mouth dryness	Medical		Laser teeth whitening	1	1	0	0	0
A25	Misinfo	Oral Medicine	mouth dryness	Medical		Mouthwash	12	9	0	3	0
A29	Misinfo	Oral Medicine	mouth dryness	Dental		Teeth cleaning	1	0	0	1	0
A48	Misinfo	Oral Medicine	mouth dryness	Medical		Teeth pus	1	1	0	0	0
A67	Misinfo	Oral Medicine	mouth dryness	Dental		teeth whitening	1	1	0	0	0
A68	Misinfo	Oral Medicine	mouth dryness	Medical		Teeth whitening	8	1	0	7	0
A71	Misinfo	Oral Medicine	mouth dryness	Medical		toothache	12	8	1	3	0
J1	Misinfo	Oral Medicine	mouth dryness	Dental		Toothache	1	0	0	1	0
J2	Misinfo	Oral Medicine	mouth dryness	Dental		Yellowish teeth	1	1	0	0	0
J4	Misinfo	Oral Medicine	mouth dryness	Dental		Oral Medicine	101	54	8	19	20
J8	Misinfo	Oral Medicine	mouth dryness	Medical		Hand Foot Mouth disease	5	0	0	0	5
J9	Misinfo	Oral Medicine	mouth dryness	Lifestyle		Mouth cancer	17	15	0	1	1
J10	Misinfo	Oral Medicine	mouth dryness	Medical		mouth dryness	33	12	1	8	12
J19	Misinfo	Oral Medicine	mouth dryness	Medical		Mouth sores	34	16	7	10	1
J25	Misinfo	Oral Medicine	mouth dryness	Lifestyle		Mouth thrush	11	10	0	0	1
J26	Misinfo	Oral Medicine	mouth dryness	Dental		Tongue thrush	1	1	0	0	0
J28	Misinfo	Oral Medicine	mouth dryness	Lifestyle		Orthodontics	2	1	0	1	0
J30	Misinfo	Oral Medicine	mouth dryness	Dental		Braces	1	0	0	1	0
J32	Misinfo	Oral Medicine	mouth dryness	Lifestyle		Pain from braces	1	1	0	0	0
J37	Misinfo	Oral Medicine	mouth dryness	Medical		Pedodontics	1	1	0	0	0
J40	Misinfo	Oral Medicine	mouth dryness	Dental		Teeth decay	1	1	0	0	0
J48	Misinfo	Oral Medicine	mouth dryness	Lifestyle		Periodontics	15	9	4	2	0
J49	Misinfo	Oral Medicine	mouth dryness	Lifestyle		Gum disease	1	1	0	0	0
J51	Misinfo	Oral Medicine	mouth dryness	Lifestyle		Gum inflammation	14	8	4	2	0
J52	Misinfo	Oral Medicine	mouth dryness	Dental		Total	193	105	20	46	22
J58	Misinfo	Oral Medicine	mouth dryness	Medical
J60	Misinfo	Oral Medicine	mouth dryness	Lifestyle
R4	Misinfo	Oral Medicine	mouth dryness	Dental
B2	Misinfo	General Dentistry	bad breath	Dental
O1	Misinfo	General Dentistry	bad breath	Lifestyle
O2	Misinfo	General Dentistry	bad breath	Dental
O3	Misinfo	General Dentistry	bad breath	Lifestyle
O4	Misinfo	General Dentistry	bad breath	Dental
O5	Misinfo	General Dentistry	bad breath	Medical
O7	Misinfo	General Dentistry	bad breath	Herbal
O10	Misinfo	General Dentistry	bad breath	Dental
O11	Misinfo	General Dentistry	bad breath	Dental
O12	Misinfo	General Dentistry	bad breath	Dental
O13	Misinfo	General Dentistry	bad breath	Dental
O14	Misinfo	General Dentistry	bad breath	Lifestyle
O15	Misinfo	General Dentistry	bad breath	Dental
O17	Misinfo	General Dentistry	bad breath	Dental
O18	Misinfo	General Dentistry	bad breath	Herbal
O19	Misinfo	General Dentistry	bad breath	Lifestyle
O25	Misinfo	General Dentistry	bad breath	Dental
O30	Misinfo	General Dentistry	bad breath	Dental
O35	Misinfo	General Dentistry	bad breath	Lifestyle
O36	Misinfo	General Dentistry	bad breath	Lifestyle
O40	Misinfo	General Dentistry	bad breath	Lifestyle
O45	Misinfo	General Dentistry	bad breath	Lifestyle
P1	Misinfo	General Dentistry	bad breath	Dental
P2	Misinfo	General Dentistry	bad breath	Dental
P34	Misinfo	General Dentistry	bad breath	Lifestyle
P45	Misinfo	General Dentistry	bad breath	Herbal
AB4	Misinfo	General Dentistry	bad breath	Dental
AB13	Misinfo	General Dentistry	bad breath	Herbal
AB15	Misinfo	General Dentistry	bad breath	Dental
C1	Misinfo	General Dentistry	toothache	Lifestyle
C2	Misinfo	General Dentistry	toothache	Dental
C3	Misinfo	General Dentistry	toothache	Dental
C4	Misinfo	General Dentistry	toothache	Lifestyle
C5	Misinfo	General Dentistry	toothache	Herbal
C6	Misinfo	General Dentistry	toothache	Dental
C14	Misinfo	General Dentistry	toothache	Dental
E4	Misinfo	General Dentistry	toothache	Dental
D1	Misinfo	General Dentistry	Teeth whitening	Lifestyle
D2	Misinfo	General Dentistry	Yellowish teeth	Dental
D3	Misinfo	General Dentistry	Teeth whitening	Lifestyle
D4	Misinfo	General Dentistry	Laser teeth whitening	Dental
D5	Misinfo	General Dentistry	Teeth whitening	Lifestyle
D6	Misinfo	General Dentistry	Teeth whitening	Lifestyle
D8	Misinfo	General Dentistry	Teeth whitening	Lifestyle
D17	Misinfo	General Dentistry	Teeth whitening	Lifestyle
D31	Misinfo	General Dentistry	Teeth whitening	Lifestyle
AM8	Misinfo	General Dentistry	Teeth whitening	Dental
AM11	Misinfo	General Dentistry	teeth whitening	Dental
F2	Misinfo	Cariology	Teeth decay	Dental
F4	Misinfo	Pedodontics	Teeth decay	Dental
F8	Misinfo	Cariology	Teeth decay	Dental
F10	Misinfo	Cariology	Teeth decay	Medical
F19	Misinfo	Cariology	Teeth decay	Herbal
F21	Misinfo	Cariology	Teeth decay	Herbal
F22	Misinfo	Cariology	Teeth decay	Herbal
G1	Misinfo	Oral Medicine	Mouth sores	Lifestyle
G2	Misinfo	Oral Medicine	Mouth sores	Lifestyle
G4	Misinfo	Oral Medicine	Mouth sores	Lifestyle
G5	Misinfo	Oral Medicine	Mouth sores	Dental
G6	Misinfo	Oral Medicine	Mouth sores	Lifestyle
G7	Misinfo	Oral Medicine	Mouth sores	Dental
G8	Misinfo	Oral Medicine	Mouth sores	Dental
G9	Misinfo	Oral Medicine	Mouth sores	Dental
G11	Misinfo	Oral Medicine	Mouth sores	Dental
G12	Misinfo	Oral Medicine	Mouth sores	Dental
G14	Misinfo	Oral Medicine	Mouth sores	Dental
G19	Misinfo	Oral Medicine	Mouth sores	Dental
G20	Misinfo	Oral Medicine	Mouth sores	Dental
G23	Misinfo	Oral Medicine	Mouth sores	Lifestyle
G24	Misinfo	Oral Medicine	Mouth sores	Dental
G25	Misinfo	Oral Medicine	Mouth sores	Herbal
G27	Misinfo	Oral Medicine	Mouth sores	Lifestyle
G28	Misinfo	Oral Medicine	Mouth sores	Lifestyle
G30	Misinfo	Oral Medicine	Mouth sores	Herbal
G33	Misinfo	Oral Medicine	Mouth sores	Herbal
G37	Misinfo	Oral Medicine	Mouth sores	Medical
G38	Misinfo	Oral Medicine	Mouth sores	Herbal
G39	Misinfo	Oral Medicine	Mouth sores	Herbal
G45	Misinfo	Oral Medicine	Mouth sores	Dental
Z3	Misinfo	Oral Medicine	Mouth sores	Dental
Z12	Misinfo	Oral Medicine	Mouth sores	Lifestyle
Z17	Misinfo	Oral Medicine	Mouth sores	Herbal
H1	Misinfo	Orthodontics	Pain from braces	Dental
H13	Misinfo	Orthodontics	Braces	Lifestyle
I3	Misinfo	General Dentistry	Braces cleaning	Dental
I9	Misinfo	General Dentistry	Teeth cleaning	Lifestyle
L1	Misinfo	Oral Medicine	Mouth sores	Dental
L2	Misinfo	Oral Medicine	Mouth sores	Dental
L3	Misinfo	Oral Medicine	Mouth sores	Lifestyle
L4	Misinfo	Oral Medicine	Mouth sores	Herbal
W1	Misinfo	Oral Medicine	Mouth sores	Lifestyle
X7	Misinfo	Oral Medicine	Mouth sores	Dental
X10	Misinfo	Oral Medicine	Mouth sores	Dental
M1	Misinfo	General Dentistry	Teeth pus	Dental
AD1	Misinfo	General Dentistry	toothache	Dental
AN1	Misinfo	General Dentistry	toothache	Dental
AN2	Misinfo	General Dentistry	toothache	Lifestyle
AN4	Misinfo	General Dentistry	toothache	Dental
S1	Misinfo	Oral Medicine	Mouth cancer	Dental
S2	Misinfo	Oral Medicine	Mouth cancer	Dental
S3	Misinfo	Oral Medicine	Mouth cancer	Dental
S5	Misinfo	Oral Medicine	Mouth cancer	Dental
S6	Misinfo	Oral Medicine	Mouth cancer	Dental
S8	Misinfo	Oral Medicine	Mouth cancer	Dental
S9	Misinfo	Oral Medicine	Mouth cancer	Dental
S10	Misinfo	Oral Medicine	Mouth cancer	Dental
S12	Misinfo	Oral Medicine	Mouth cancer	Dental
S14	Misinfo	Oral Medicine	Mouth cancer	Dental
S22	Misinfo	Oral Medicine	Mouth cancer	Medical
S28	Misinfo	Oral Medicine	Mouth cancer	Dental
S30	Misinfo	Oral Medicine	Mouth cancer	Dental
S32	Misinfo	Oral Medicine	Mouth cancer	Dental
S35	Misinfo	Oral Medicine	Mouth cancer	Dental
S39	Misinfo	Oral Medicine	Mouth cancer	Lifestyle
S51	Misinfo	Oral Medicine	Mouth cancer	Dental
U27	Misinfo	General Dentistry	Toothache	Lifestyle
V1	Misinfo	Periodontics	Gum inflammation	Herbal
V2	Misinfo	Periodontics	Gum inflammation	Lifestyle
V3	Misinfo	Periodontics	Gum inflammation	Dental
V4	Misinfo	Periodontics	Gum inflammation	Dental
V6	Misinfo	Periodontics	Gum inflammation	Dental
V7	Misinfo	Periodontics	Gum inflammation	Herbal
V8	Misinfo	Periodontics	Gum disease	Dental
V9	Misinfo	Periodontics	Gum inflammation	Dental
V10	Misinfo	Periodontics	Gum inflammation	Dental
V11	Misinfo	Periodontics	Gum inflammation	Dental
V14	Misinfo	Periodontics	Gum inflammation	Dental
V22	Misinfo	Periodontics	Gum inflammation	Herbal
V23	Misinfo	Periodontics	Gum inflammation	Dental
V24	Misinfo	Periodontics	Gum inflammation	Herbal
V25	Misinfo	Periodontics	Gum inflammation	Lifestyle
AC1	Misinfo	Oral Medicine	Mouth thrush	Dental
AC2	Misinfo	Oral Medicine	Mouth thrush	Dental
AC3	Misinfo	Oral Medicine	Mouth thrush	Dental
AC4	Misinfo	Oral Medicine	Mouth thrush	Dental
AC5	Misinfo	Oral Medicine	Mouth thrush	Dental
AC6	Misinfo	Oral Medicine	Mouth thrush	Dental
AC7	Misinfo	Oral Medicine	Mouth thrush	Dental
AF4	Misinfo	Oral Medicine	Mouth thrush	Dental
AF8	Misinfo	Oral Medicine	Mouth thrush	Dental
AF9	Misinfo	Oral Medicine	Mouth thrush	Medical
AF16	Misinfo	Oral Medicine	Mouth thrush	Dental
AE11	Misinfo	General Dentistry	Mouthwash	Dental
AE15	Misinfo	General Dentistry	Mouthwash	Lifestyle
AE18	Misinfo	General Dentistry	Mouthwash	Dental
AE20	Misinfo	General Dentistry	Mouthwash	Lifestyle
AE22	Misinfo	General Dentistry	Mouthwash	Lifestyle
AE24	Misinfo	General Dentistry	Mouthwash	Dental
AE28	Misinfo	General Dentistry	Mouthwash	Dental
AE30	Misinfo	General Dentistry	Mouthwash	Dental
AE32	Misinfo	General Dentistry	Mouthwash	Dental
AE39	Misinfo	General Dentistry	Mouthwash	Dental
AE43	Misinfo	General Dentistry	Mouthwash	Dental
AE47	Misinfo	General Dentistry	Mouthwash	Dental
AG1	Misinfo	Oral Medicine	Tongue thrush	Dental
AH1	Misinfo	Oral Medicine	Hand Foot Mouth disease	Medical
AI1	Misinfo	Oral Medicine	Hand Foot Mouth disease	Medical
AI2	Misinfo	Oral Medicine	Hand Foot Mouth disease	Medical
AI3	Misinfo	Oral Medicine	Hand Foot Mouth disease	Medical
AI6	Misinfo	Oral Medicine	Hand Foot Mouth disease	Medical

## Sheet: Table2_C
ID	Misinfo	Field of Dentistry	Oral Health Problem	Publisher		Field/ Oral Health Problem	Total	Nonprofessional	Professional
A1	Misinfo	Oral Medicine	mouth dryness	Nonprofessional		Cariology	6	6	0
A2	Misinfo	Oral Medicine	mouth dryness	Nonprofessional		Teeth decay	6	6	0
A7	Misinfo	Oral Medicine	mouth dryness	Nonprofessional		General Dentistry	68	66	2
A12	Misinfo	Oral Medicine	mouth dryness	Nonprofessional		bad breath	29	29	0
A18	Misinfo	Oral Medicine	mouth dryness	Nonprofessional		Braces cleaning	1	1	0
A23	Misinfo	Oral Medicine	mouth dryness	Nonprofessional		Laser teeth whitening	1	1	0
A25	Misinfo	Oral Medicine	mouth dryness	Nonprofessional		Mouthwash	12	11	1
A29	Misinfo	Oral Medicine	mouth dryness	Nonprofessional		Teeth cleaning	1	1	0
A48	Misinfo	Oral Medicine	mouth dryness	Nonprofessional		Teeth pus	1	1	0
A67	Misinfo	Oral Medicine	mouth dryness	Nonprofessional		teeth whitening	1	1	0
A68	Misinfo	Oral Medicine	mouth dryness	Nonprofessional		Teeth whitening	8	8	0
A71	Misinfo	Oral Medicine	mouth dryness	Nonprofessional		toothache	12	11	1
J1	Misinfo	Oral Medicine	mouth dryness	Nonprofessional		Toothache	1	1	0
J2	Misinfo	Oral Medicine	mouth dryness	Nonprofessional		Yellowish teeth	1	1	0
J4	Misinfo	Oral Medicine	mouth dryness	Nonprofessional		Oral Medicine	101	95	6
J8	Misinfo	Oral Medicine	mouth dryness	Professional		Hand Foot Mouth disease	5	5	0
J9	Misinfo	Oral Medicine	mouth dryness	Nonprofessional		Mouth cancer	17	14	3
J10	Misinfo	Oral Medicine	mouth dryness	Nonprofessional		mouth dryness	33	30	3
J19	Misinfo	Oral Medicine	mouth dryness	Nonprofessional		Mouth sores	34	34	0
J25	Misinfo	Oral Medicine	mouth dryness	Nonprofessional		Mouth thrush	11	11	0
J26	Misinfo	Oral Medicine	mouth dryness	Nonprofessional		Tongue thrush	1	1	0
J28	Misinfo	Oral Medicine	mouth dryness	Nonprofessional		Orthodontics	2	2	0
J30	Misinfo	Oral Medicine	mouth dryness	Nonprofessional		Braces	1	1	0
J32	Misinfo	Oral Medicine	mouth dryness	Nonprofessional		Pain from braces	1	1	0
J37	Misinfo	Oral Medicine	mouth dryness	Nonprofessional		Pedodontics	1	1	0
J40	Misinfo	Oral Medicine	mouth dryness	Nonprofessional		Teeth decay	1	1	0
J48	Misinfo	Oral Medicine	mouth dryness	Nonprofessional		Periodontics	15	15	0
J49	Misinfo	Oral Medicine	mouth dryness	Nonprofessional		Gum disease	1	1	0
J51	Misinfo	Oral Medicine	mouth dryness	Nonprofessional		Gum inflammation	14	14	0
J52	Misinfo	Oral Medicine	mouth dryness	Professional		Total	193	185	8
J58	Misinfo	Oral Medicine	mouth dryness	Professional
J60	Misinfo	Oral Medicine	mouth dryness	Nonprofessional
R4	Misinfo	Oral Medicine	mouth dryness	Nonprofessional
B2	Misinfo	General Dentistry	bad breath	Nonprofessional
O1	Misinfo	General Dentistry	bad breath	Nonprofessional
O2	Misinfo	General Dentistry	bad breath	Nonprofessional
O3	Misinfo	General Dentistry	bad breath	Nonprofessional
O4	Misinfo	General Dentistry	bad breath	Nonprofessional
O5	Misinfo	General Dentistry	bad breath	Nonprofessional
O7	Misinfo	General Dentistry	bad breath	Nonprofessional
O10	Misinfo	General Dentistry	bad breath	Nonprofessional
O11	Misinfo	General Dentistry	bad breath	Nonprofessional
O12	Misinfo	General Dentistry	bad breath	Nonprofessional
O13	Misinfo	General Dentistry	bad breath	Nonprofessional
O14	Misinfo	General Dentistry	bad breath	Nonprofessional
O15	Misinfo	General Dentistry	bad breath	Nonprofessional
O17	Misinfo	General Dentistry	bad breath	Nonprofessional
O18	Misinfo	General Dentistry	bad breath	Nonprofessional
O19	Misinfo	General Dentistry	bad breath	Nonprofessional
O25	Misinfo	General Dentistry	bad breath	Nonprofessional
O30	Misinfo	General Dentistry	bad breath	Nonprofessional
O35	Misinfo	General Dentistry	bad breath	Nonprofessional
O36	Misinfo	General Dentistry	bad breath	Nonprofessional
O40	Misinfo	General Dentistry	bad breath	Nonprofessional
O45	Misinfo	General Dentistry	bad breath	Nonprofessional
P1	Misinfo	General Dentistry	bad breath	Nonprofessional
P2	Misinfo	General Dentistry	bad breath	Nonprofessional
P34	Misinfo	General Dentistry	bad breath	Nonprofessional
P45	Misinfo	General Dentistry	bad breath	Nonprofessional
AB4	Misinfo	General Dentistry	bad breath	Nonprofessional
AB13	Misinfo	General Dentistry	bad breath	Nonprofessional
AB15	Misinfo	General Dentistry	bad breath	Nonprofessional
C1	Misinfo	General Dentistry	toothache	Nonprofessional
C2	Misinfo	General Dentistry	toothache	Nonprofessional
C3	Misinfo	General Dentistry	toothache	Nonprofessional
C4	Misinfo	General Dentistry	toothache	Nonprofessional
C5	Misinfo	General Dentistry	toothache	Nonprofessional
C6	Misinfo	General Dentistry	toothache	Nonprofessional
C14	Misinfo	General Dentistry	toothache	Professional
E4	Misinfo	General Dentistry	toothache	Nonprofessional
D1	Misinfo	General Dentistry	Teeth whitening	Nonprofessional
D2	Misinfo	General Dentistry	Yellowish teeth	Nonprofessional
D3	Misinfo	General Dentistry	Teeth whitening	Nonprofessional
D4	Misinfo	General Dentistry	Laser teeth whitening	Nonprofessional
D5	Misinfo	General Dentistry	Teeth whitening	Nonprofessional
D6	Misinfo	General Dentistry	Teeth whitening	Nonprofessional
D8	Misinfo	General Dentistry	Teeth whitening	Nonprofessional
D17	Misinfo	General Dentistry	Teeth whitening	Nonprofessional
D31	Misinfo	General Dentistry	Teeth whitening	Nonprofessional
AM8	Misinfo	General Dentistry	Teeth whitening	Nonprofessional
AM11	Misinfo	General Dentistry	teeth whitening	Nonprofessional
F2	Misinfo	Cariology	Teeth decay	Nonprofessional
F4	Misinfo	Pedodontics	Teeth decay	Nonprofessional
F8	Misinfo	Cariology	Teeth decay	Nonprofessional
F10	Misinfo	Cariology	Teeth decay	Nonprofessional
F19	Misinfo	Cariology	Teeth decay	Nonprofessional
F21	Misinfo	Cariology	Teeth decay	Nonprofessional
F22	Misinfo	Cariology	Teeth decay	Nonprofessional
G1	Misinfo	Oral Medicine	Mouth sores	Nonprofessional
G2	Misinfo	Oral Medicine	Mouth sores	Nonprofessional
G4	Misinfo	Oral Medicine	Mouth sores	Nonprofessional
G5	Misinfo	Oral Medicine	Mouth sores	Nonprofessional
G6	Misinfo	Oral Medicine	Mouth sores	Nonprofessional
G7	Misinfo	Oral Medicine	Mouth sores	Nonprofessional
G8	Misinfo	Oral Medicine	Mouth sores	Nonprofessional
G9	Misinfo	Oral Medicine	Mouth sores	Nonprofessional
G11	Misinfo	Oral Medicine	Mouth sores	Nonprofessional
G12	Misinfo	Oral Medicine	Mouth sores	Nonprofessional
G14	Misinfo	Oral Medicine	Mouth sores	Nonprofessional
G19	Misinfo	Oral Medicine	Mouth sores	Nonprofessional
G20	Misinfo	Oral Medicine	Mouth sores	Nonprofessional
G23	Misinfo	Oral Medicine	Mouth sores	Nonprofessional
G24	Misinfo	Oral Medicine	Mouth sores	Nonprofessional
G25	Misinfo	Oral Medicine	Mouth sores	Nonprofessional
G27	Misinfo	Oral Medicine	Mouth sores	Nonprofessional
G28	Misinfo	Oral Medicine	Mouth sores	Nonprofessional
G30	Misinfo	Oral Medicine	Mouth sores	Nonprofessional
G33	Misinfo	Oral Medicine	Mouth sores	Nonprofessional
G37	Misinfo	Oral Medicine	Mouth sores	Nonprofessional
G38	Misinfo	Oral Medicine	Mouth sores	Nonprofessional
G39	Misinfo	Oral Medicine	Mouth sores	Nonprofessional
G45	Misinfo	Oral Medicine	Mouth sores	Nonprofessional
Z3	Misinfo	Oral Medicine	Mouth sores	Nonprofessional
Z12	Misinfo	Oral Medicine	Mouth sores	Nonprofessional
Z17	Misinfo	Oral Medicine	Mouth sores	Nonprofessional
H1	Misinfo	Orthodontics	Pain from braces	Nonprofessional
H13	Misinfo	Orthodontics	Braces	Nonprofessional
I3	Misinfo	General Dentistry	Braces cleaning	Nonprofessional
I9	Misinfo	General Dentistry	Teeth cleaning	Nonprofessional
L1	Misinfo	Oral Medicine	Mouth sores	Nonprofessional
L2	Misinfo	Oral Medicine	Mouth sores	Nonprofessional
L3	Misinfo	Oral Medicine	Mouth sores	Nonprofessional
L4	Misinfo	Oral Medicine	Mouth sores	Nonprofessional
W1	Misinfo	Oral Medicine	Mouth sores	Nonprofessional
X7	Misinfo	Oral Medicine	Mouth sores	Nonprofessional
X10	Misinfo	Oral Medicine	Mouth sores	Nonprofessional
M1	Misinfo	General Dentistry	Teeth pus	Nonprofessional
AD1	Misinfo	General Dentistry	toothache	Nonprofessional
AN1	Misinfo	General Dentistry	toothache	Nonprofessional
AN2	Misinfo	General Dentistry	toothache	Nonprofessional
AN4	Misinfo	General Dentistry	toothache	Nonprofessional
S1	Misinfo	Oral Medicine	Mouth cancer	Professional
S2	Misinfo	Oral Medicine	Mouth cancer	Professional
S3	Misinfo	Oral Medicine	Mouth cancer	Nonprofessional
S5	Misinfo	Oral Medicine	Mouth cancer	Nonprofessional
S6	Misinfo	Oral Medicine	Mouth cancer	Nonprofessional
S8	Misinfo	Oral Medicine	Mouth cancer	Nonprofessional
S9	Misinfo	Oral Medicine	Mouth cancer	Nonprofessional
S10	Misinfo	Oral Medicine	Mouth cancer	Nonprofessional
S12	Misinfo	Oral Medicine	Mouth cancer	Nonprofessional
S14	Misinfo	Oral Medicine	Mouth cancer	Nonprofessional
S22	Misinfo	Oral Medicine	Mouth cancer	Nonprofessional
S28	Misinfo	Oral Medicine	Mouth cancer	Nonprofessional
S30	Misinfo	Oral Medicine	Mouth cancer	Nonprofessional
S32	Misinfo	Oral Medicine	Mouth cancer	Nonprofessional
S35	Misinfo	Oral Medicine	Mouth cancer	Nonprofessional
S39	Misinfo	Oral Medicine	Mouth cancer	Professional
S51	Misinfo	Oral Medicine	Mouth cancer	Nonprofessional
U27	Misinfo	General Dentistry	Toothache	Nonprofessional
V1	Misinfo	Periodontics	Gum inflammation	Nonprofessional
V2	Misinfo	Periodontics	Gum inflammation	Nonprofessional
V3	Misinfo	Periodontics	Gum inflammation	Nonprofessional
V4	Misinfo	Periodontics	Gum inflammation	Nonprofessional
V6	Misinfo	Periodontics	Gum inflammation	Nonprofessional
V7	Misinfo	Periodontics	Gum inflammation	Nonprofessional
V8	Misinfo	Periodontics	Gum disease	Nonprofessional
V9	Misinfo	Periodontics	Gum inflammation	Nonprofessional
V10	Misinfo	Periodontics	Gum inflammation	Nonprofessional
V11	Misinfo	Periodontics	Gum inflammation	Nonprofessional
V14	Misinfo	Periodontics	Gum inflammation	Nonprofessional
V22	Misinfo	Periodontics	Gum inflammation	Nonprofessional
V23	Misinfo	Periodontics	Gum inflammation	Nonprofessional
V24	Misinfo	Periodontics	Gum inflammation	Nonprofessional
V25	Misinfo	Periodontics	Gum inflammation	Nonprofessional
AC1	Misinfo	Oral Medicine	Mouth thrush	Nonprofessional
AC2	Misinfo	Oral Medicine	Mouth thrush	Nonprofessional
AC3	Misinfo	Oral Medicine	Mouth thrush	Nonprofessional
AC4	Misinfo	Oral Medicine	Mouth thrush	Nonprofessional
AC5	Misinfo	Oral Medicine	Mouth thrush	Nonprofessional
AC6	Misinfo	Oral Medicine	Mouth thrush	Nonprofessional
AC7	Misinfo	Oral Medicine	Mouth thrush	Nonprofessional
AF4	Misinfo	Oral Medicine	Mouth thrush	Nonprofessional
AF8	Misinfo	Oral Medicine	Mouth thrush	Nonprofessional
AF9	Misinfo	Oral Medicine	Mouth thrush	Nonprofessional
AF16	Misinfo	Oral Medicine	Mouth thrush	Nonprofessional
AE11	Misinfo	General Dentistry	Mouthwash	Nonprofessional
AE15	Misinfo	General Dentistry	Mouthwash	Nonprofessional
AE18	Misinfo	General Dentistry	Mouthwash	Nonprofessional
AE20	Misinfo	General Dentistry	Mouthwash	Nonprofessional
AE22	Misinfo	General Dentistry	Mouthwash	Professional
AE24	Misinfo	General Dentistry	Mouthwash	Nonprofessional
AE28	Misinfo	General Dentistry	Mouthwash	Nonprofessional
AE30	Misinfo	General Dentistry	Mouthwash	Nonprofessional
AE32	Misinfo	General Dentistry	Mouthwash	Nonprofessional
AE39	Misinfo	General Dentistry	Mouthwash	Nonprofessional
AE43	Misinfo	General Dentistry	Mouthwash	Nonprofessional
AE47	Misinfo	General Dentistry	Mouthwash	Nonprofessional
AG1	Misinfo	Oral Medicine	Tongue thrush	Nonprofessional
AH1	Misinfo	Oral Medicine	Hand Foot Mouth disease	Nonprofessional
AI1	Misinfo	Oral Medicine	Hand Foot Mouth disease	Nonprofessional
AI2	Misinfo	Oral Medicine	Hand Foot Mouth disease	Nonprofessional
AI3	Misinfo	Oral Medicine	Hand Foot Mouth disease	Nonprofessional
AI6	Misinfo	Oral Medicine	Hand Foot Mouth disease	Nonprofessional

## Sheet: Table3
ID	Info-validity	Interest	Article Main Theme	Publisher		Classification→	Publisher's interest					Article main theme					Publisher's professional background
A1	Misinfo	Informational	Medical	Nonprofessional		Information Validity↓	Financial	Informational	Social	Wellbeing Journalism		Dental	Herbal	Lifestyle	Medical		Nonprofessional	Professional	Total
A2	Misinfo	Wellbeing Journalism	Dental	Nonprofessional		Misinformation	28	11	5	149		105	20	46	22		185	8	193
A6	No Misinfo	Wellbeing Journalism	Dental	Professional		Valid information	21	22	2	82		61	11	21	34		108	19	127
A7	Misinfo	Wellbeing Journalism	Dental	Nonprofessional		Total	49	33	7	231		166	31	67	56		293	27	320
A8	No Misinfo	Financial	Medical	Nonprofessional		Test	Fisher's exact test					Fisher's exact test					Fisher's exact test
A9	No Misinfo	Wellbeing Journalism	Dental	Nonprofessional		P value	0.006186					0.00495					0.000885
A10	No Misinfo	Informational	Medical	Professional		P value summary	*					*					*
A11	No Misinfo	Wellbeing Journalism	Dental	Nonprofessional		One- or two-sided	NA					NA					Two-sided
A12	Misinfo	Wellbeing Journalism	Herbal	Nonprofessional		Statistically significant	Yes					Yes					Yes
A14	No Misinfo	Wellbeing Journalism	Dental	Nonprofessional
A15	No Misinfo	Informational	Dental	Professional
A16	No Misinfo	Financial	Dental	Nonprofessional
A17	No Misinfo	Wellbeing Journalism	Dental	Nonprofessional
A18	Misinfo	Financial	Medical	Nonprofessional
A19	No Misinfo	Wellbeing Journalism	Dental	Nonprofessional
A20	No Misinfo	Informational	Medical	Professional
A22	No Misinfo	Informational	Lifestyle	Professional
A23	Misinfo	Wellbeing Journalism	Medical	Nonprofessional
A24	No Misinfo	Financial	Medical	Nonprofessional
A25	Misinfo	Financial	Medical	Nonprofessional
A26	No Misinfo	Wellbeing Journalism	Dental	Nonprofessional
A27	No Misinfo	Wellbeing Journalism	Medical	Nonprofessional
A29	Misinfo	Social	Dental	Nonprofessional
A31	No Misinfo	Financial	Dental	Nonprofessional
A37	No Misinfo	Wellbeing Journalism	Medical	Nonprofessional
A38	No Misinfo	Informational	Lifestyle	Professional
A48	Misinfo	Financial	Medical	Nonprofessional
A67	Misinfo	Wellbeing Journalism	Dental	Nonprofessional
A68	Misinfo	Wellbeing Journalism	Medical	Nonprofessional
A69	No Misinfo	Wellbeing Journalism	Medical	Nonprofessional
A71	Misinfo	Financial	Medical	Nonprofessional
J1	Misinfo	Wellbeing Journalism	Dental	Nonprofessional
J2	Misinfo	Wellbeing Journalism	Dental	Nonprofessional
J4	Misinfo	Wellbeing Journalism	Dental	Nonprofessional
J5	No Misinfo	Wellbeing Journalism	Medical	Nonprofessional
J6	No Misinfo	Wellbeing Journalism	Dental	Nonprofessional
J8	Misinfo	Wellbeing Journalism	Medical	Professional
J9	Misinfo	Wellbeing Journalism	Lifestyle	Nonprofessional
J10	Misinfo	Wellbeing Journalism	Medical	Nonprofessional
J12	No Misinfo	Wellbeing Journalism	Medical	Nonprofessional
J15	No Misinfo	Wellbeing Journalism	Medical	Nonprofessional
J18	No Misinfo	Informational	Medical	Professional
J19	Misinfo	Wellbeing Journalism	Medical	Nonprofessional
J20	No Misinfo	Informational	Dental	Professional
J22	No Misinfo	Informational	Medical	Professional
J25	Misinfo	Wellbeing Journalism	Lifestyle	Nonprofessional
J26	Misinfo	Financial	Dental	Nonprofessional
J28	Misinfo	Informational	Lifestyle	Nonprofessional
J29	No Misinfo	Financial	Dental	Nonprofessional
J30	Misinfo	Wellbeing Journalism	Dental	Nonprofessional
J32	Misinfo	Wellbeing Journalism	Lifestyle	Nonprofessional
J33	No Misinfo	Wellbeing Journalism	Medical	Nonprofessional
J36	No Misinfo	Informational	Dental	Nonprofessional
J37	Misinfo	Wellbeing Journalism	Medical	Nonprofessional
J38	No Misinfo	Wellbeing Journalism	Medical	Nonprofessional
J39	No Misinfo	Wellbeing Journalism	Dental	Nonprofessional
J40	Misinfo	Wellbeing Journalism	Dental	Nonprofessional
J41	No Misinfo	Financial	Dental	Nonprofessional
J42	No Misinfo	Wellbeing Journalism	Medical	Nonprofessional
J43	No Misinfo	Wellbeing Journalism	Dental	Nonprofessional
J44	No Misinfo	Wellbeing Journalism	Herbal	Nonprofessional
J45	No Misinfo	Financial	Medical	Professional
J48	Misinfo	Wellbeing Journalism	Lifestyle	Nonprofessional
J49	Misinfo	Wellbeing Journalism	Lifestyle	Nonprofessional
J51	Misinfo	Wellbeing Journalism	Lifestyle	Nonprofessional
J52	Misinfo	Informational	Dental	Professional
J54	No Misinfo	Wellbeing Journalism	Herbal	Nonprofessional
J56	No Misinfo	Wellbeing Journalism	Dental	Nonprofessional
J57	No Misinfo	Wellbeing Journalism	Lifestyle	Nonprofessional
J58	Misinfo	Informational	Medical	Professional
J60	Misinfo	Informational	Lifestyle	Nonprofessional
R4	Misinfo	Wellbeing Journalism	Dental	Nonprofessional
B2	Misinfo	Financial	Dental	Nonprofessional
O1	Misinfo	Wellbeing Journalism	Lifestyle	Nonprofessional
O2	Misinfo	Wellbeing Journalism	Dental	Nonprofessional
O3	Misinfo	Wellbeing Journalism	Lifestyle	Nonprofessional
O4	Misinfo	Wellbeing Journalism	Dental	Nonprofessional
O5	Misinfo	Wellbeing Journalism	Medical	Nonprofessional
O6	No Misinfo	Wellbeing Journalism	Dental	Nonprofessional
O7	Misinfo	Wellbeing Journalism	Herbal	Nonprofessional
O9	No Misinfo	Wellbeing Journalism	Lifestyle	Nonprofessional
O10	Misinfo	Financial	Dental	Nonprofessional
O11	Misinfo	Wellbeing Journalism	Dental	Nonprofessional
O12	Misinfo	Wellbeing Journalism	Dental	Nonprofessional
O13	Misinfo	Wellbeing Journalism	Dental	Nonprofessional
O14	Misinfo	Wellbeing Journalism	Lifestyle	Nonprofessional
O15	Misinfo	Wellbeing Journalism	Dental	Nonprofessional
O17	Misinfo	Wellbeing Journalism	Dental	Nonprofessional
O18	Misinfo	Wellbeing Journalism	Herbal	Nonprofessional
O19	Misinfo	Wellbeing Journalism	Lifestyle	Nonprofessional
O24	No Misinfo	Financial	Dental	Nonprofessional
O25	Misinfo	Financial	Dental	Nonprofessional
O30	Misinfo	Wellbeing Journalism	Dental	Nonprofessional
O31	No Misinfo	Informational	Lifestyle	Professional
O32	No Misinfo	Wellbeing Journalism	Herbal	Nonprofessional
O35	Misinfo	Wellbeing Journalism	Lifestyle	Nonprofessional
O36	Misinfo	Wellbeing Journalism	Lifestyle	Nonprofessional
O37	No Misinfo	Financial	Dental	Nonprofessional
O39	No Misinfo	Wellbeing Journalism	Lifestyle	Nonprofessional
O40	Misinfo	Wellbeing Journalism	Lifestyle	Nonprofessional
O45	Misinfo	Wellbeing Journalism	Lifestyle	Nonprofessional
P1	Misinfo	Financial	Dental	Nonprofessional
P2	Misinfo	Wellbeing Journalism	Dental	Nonprofessional
P34	Misinfo	Wellbeing Journalism	Lifestyle	Nonprofessional
P41	No Misinfo	Wellbeing Journalism	Lifestyle	Nonprofessional
P42	No Misinfo	Wellbeing Journalism	Medical	Nonprofessional
P45	Misinfo	Wellbeing Journalism	Herbal	Nonprofessional
AB4	Misinfo	Wellbeing Journalism	Dental	Nonprofessional
AB9	No Misinfo	Wellbeing Journalism	Lifestyle	Nonprofessional
AB12	No Misinfo	Wellbeing Journalism	Herbal	Nonprofessional
AB13	Misinfo	Wellbeing Journalism	Herbal	Nonprofessional
AB14	No Misinfo	Wellbeing Journalism	Herbal	Nonprofessional
AB15	Misinfo	Wellbeing Journalism	Dental	Nonprofessional
C1	Misinfo	Wellbeing Journalism	Lifestyle	Nonprofessional
C2	Misinfo	Financial	Dental	Nonprofessional
C3	Misinfo	Wellbeing Journalism	Dental	Nonprofessional
C4	Misinfo	Wellbeing Journalism	Lifestyle	Nonprofessional
C5	Misinfo	Wellbeing Journalism	Herbal	Nonprofessional
C6	Misinfo	Social	Dental	Nonprofessional
C13	No Misinfo	Wellbeing Journalism	Herbal	Nonprofessional
C14	Misinfo	Financial	Dental	Professional
E4	Misinfo	Financial	Dental	Nonprofessional
D1	Misinfo	Wellbeing Journalism	Lifestyle	Nonprofessional
D2	Misinfo	Financial	Dental	Nonprofessional
D3	Misinfo	Wellbeing Journalism	Lifestyle	Nonprofessional
D4	Misinfo	Informational	Dental	Nonprofessional
D5	Misinfo	Wellbeing Journalism	Lifestyle	Nonprofessional
D6	Misinfo	Wellbeing Journalism	Lifestyle	Nonprofessional
D8	Misinfo	Wellbeing Journalism	Lifestyle	Nonprofessional
D17	Misinfo	Wellbeing Journalism	Lifestyle	Nonprofessional
D24	No Misinfo	Financial	Dental	Nonprofessional
D25	No Misinfo	Wellbeing Journalism	Dental	Nonprofessional
D27	No Misinfo	Wellbeing Journalism	Lifestyle	Nonprofessional
D28	No Misinfo	Financial	Dental	Nonprofessional
D31	Misinfo	Wellbeing Journalism	Lifestyle	Nonprofessional
AM4	No Misinfo	Wellbeing Journalism	Lifestyle	Nonprofessional
AM8	Misinfo	Wellbeing Journalism	Dental	Nonprofessional
AM11	Misinfo	Wellbeing Journalism	Dental	Nonprofessional
F1	No Misinfo	Financial	Dental	Nonprofessional
F2	Misinfo	Wellbeing Journalism	Dental	Nonprofessional
F4	Misinfo	Wellbeing Journalism	Dental	Nonprofessional
F5	No Misinfo	Financial	Dental	Nonprofessional
F6	No Misinfo	Financial	Dental	Nonprofessional
F8	Misinfo	Social	Dental	Nonprofessional
F10	Misinfo	Wellbeing Journalism	Medical	Nonprofessional
F19	Misinfo	Wellbeing Journalism	Herbal	Nonprofessional
F21	Misinfo	Wellbeing Journalism	Herbal	Nonprofessional
F22	Misinfo	Wellbeing Journalism	Herbal	Nonprofessional
F23	No Misinfo	Wellbeing Journalism	Lifestyle	Nonprofessional
F25	No Misinfo	Social	Dental	Nonprofessional
G1	Misinfo	Wellbeing Journalism	Lifestyle	Nonprofessional
G2	Misinfo	Wellbeing Journalism	Lifestyle	Nonprofessional
G4	Misinfo	Wellbeing Journalism	Lifestyle	Nonprofessional
G5	Misinfo	Wellbeing Journalism	Dental	Nonprofessional
G6	Misinfo	Wellbeing Journalism	Lifestyle	Nonprofessional
G7	Misinfo	Wellbeing Journalism	Dental	Nonprofessional
G8	Misinfo	Wellbeing Journalism	Dental	Nonprofessional
G9	Misinfo	Wellbeing Journalism	Dental	Nonprofessional
G11	Misinfo	Wellbeing Journalism	Dental	Nonprofessional
G12	Misinfo	Wellbeing Journalism	Dental	Nonprofessional
G13	No Misinfo	Wellbeing Journalism	Dental	Nonprofessional
G14	Misinfo	Wellbeing Journalism	Dental	Nonprofessional
G16	No Misinfo	Wellbeing Journalism	Medical	Nonprofessional
G17	No Misinfo	Wellbeing Journalism	Medical	Nonprofessional
G19	Misinfo	Wellbeing Journalism	Dental	Nonprofessional
G20	Misinfo	Wellbeing Journalism	Dental	Nonprofessional
G21	No Misinfo	Informational	Medical	Professional
G22	No Misinfo	Informational	Medical	Professional
G23	Misinfo	Financial	Lifestyle	Nonprofessional
G24	Misinfo	Wellbeing Journalism	Dental	Nonprofessional
G25	Misinfo	Wellbeing Journalism	Herbal	Nonprofessional
G27	Misinfo	Wellbeing Journalism	Lifestyle	Nonprofessional
G28	Misinfo	Wellbeing Journalism	Lifestyle	Nonprofessional
G30	Misinfo	Informational	Herbal	Nonprofessional
G31	No Misinfo	Wellbeing Journalism	Medical	Nonprofessional
G33	Misinfo	Wellbeing Journalism	Herbal	Nonprofessional
G35	No Misinfo	Wellbeing Journalism	Medical	Nonprofessional
G36	No Misinfo	Wellbeing Journalism	Lifestyle	Nonprofessional
G37	Misinfo	Wellbeing Journalism	Medical	Nonprofessional
G38	Misinfo	Wellbeing Journalism	Herbal	Nonprofessional
G39	Misinfo	Wellbeing Journalism	Herbal	Nonprofessional
G40	No Misinfo	Wellbeing Journalism	Herbal	Nonprofessional
G42	No Misinfo	Wellbeing Journalism	Herbal	Nonprofessional
G44	No Misinfo	Social	Dental	Nonprofessional
G45	Misinfo	Wellbeing Journalism	Dental	Nonprofessional
Z3	Misinfo	Wellbeing Journalism	Dental	Nonprofessional
Z12	Misinfo	Wellbeing Journalism	Lifestyle	Nonprofessional
Z17	Misinfo	Wellbeing Journalism	Herbal	Nonprofessional
Z18	No Misinfo	Wellbeing Journalism	Medical	Nonprofessional
H1	Misinfo	Wellbeing Journalism	Dental	Nonprofessional
H2	No Misinfo	Wellbeing Journalism	Dental	Nonprofessional
H3	No Misinfo	Financial	Dental	Nonprofessional
H13	Misinfo	Wellbeing Journalism	Lifestyle	Nonprofessional
H20	No Misinfo	Wellbeing Journalism	Lifestyle	Nonprofessional
H43	No Misinfo	Informational	Dental	Nonprofessional
H54	No Misinfo	Financial	Dental	Nonprofessional
I3	Misinfo	Financial	Dental	Nonprofessional
I9	Misinfo	Wellbeing Journalism	Lifestyle	Nonprofessional
I27	No Misinfo	Informational	Dental	Nonprofessional
I29	No Misinfo	Wellbeing Journalism	Dental	Nonprofessional
I31	No Misinfo	Wellbeing Journalism	Dental	Nonprofessional
I34	No Misinfo	Wellbeing Journalism	Dental	Nonprofessional
I46	No Misinfo	Wellbeing Journalism	Dental	Nonprofessional
L1	Misinfo	Wellbeing Journalism	Dental	Nonprofessional
L2	Misinfo	Wellbeing Journalism	Dental	Nonprofessional
L3	Misinfo	Wellbeing Journalism	Lifestyle	Nonprofessional
L4	Misinfo	Wellbeing Journalism	Herbal	Nonprofessional
W1	Misinfo	Wellbeing Journalism	Lifestyle	Nonprofessional
X7	Misinfo	Wellbeing Journalism	Dental	Nonprofessional
X9	No Misinfo	Informational	Dental	Professional
X10	Misinfo	Wellbeing Journalism	Dental	Nonprofessional
M1	Misinfo	Financial	Dental	Nonprofessional
AD1	Misinfo	Financial	Dental	Nonprofessional
AN1	Misinfo	Financial	Dental	Nonprofessional
AN2	Misinfo	Wellbeing Journalism	Lifestyle	Nonprofessional
AN4	Misinfo	Social	Dental	Nonprofessional
Q1	No Misinfo	Financial	Dental	Nonprofessional
Q3	No Misinfo	Financial	Dental	Nonprofessional
Q8	No Misinfo	Financial	Dental	Nonprofessional
S1	Misinfo	Informational	Dental	Professional
S2	Misinfo	Informational	Dental	Professional
S3	Misinfo	Wellbeing Journalism	Dental	Nonprofessional
S5	Misinfo	Wellbeing Journalism	Dental	Nonprofessional
S6	Misinfo	Wellbeing Journalism	Dental	Nonprofessional
S8	Misinfo	Wellbeing Journalism	Dental	Nonprofessional
S9	Misinfo	Wellbeing Journalism	Dental	Nonprofessional
S10	Misinfo	Wellbeing Journalism	Dental	Nonprofessional
S11	No Misinfo	Wellbeing Journalism	Dental	Nonprofessional
S12	Misinfo	Wellbeing Journalism	Dental	Nonprofessional
S14	Misinfo	Wellbeing Journalism	Dental	Nonprofessional
S17	No Misinfo	Wellbeing Journalism	Dental	Nonprofessional
S18	No Misinfo	Wellbeing Journalism	Dental	Nonprofessional
S19	No Misinfo	Wellbeing Journalism	Dental	Nonprofessional
S22	Misinfo	Wellbeing Journalism	Medical	Nonprofessional
S24	No Misinfo	Financial	Dental	Nonprofessional
S28	Misinfo	Financial	Dental	Nonprofessional
S29	No Misinfo	Informational	Lifestyle	Professional
S30	Misinfo	Financial	Dental	Nonprofessional
S31	No Misinfo	Financial	Dental	Nonprofessional
S32	Misinfo	Wellbeing Journalism	Dental	Nonprofessional
S33	No Misinfo	Wellbeing Journalism	Dental	Nonprofessional
S35	Misinfo	Wellbeing Journalism	Dental	Nonprofessional
S37	No Misinfo	Informational	Lifestyle	Nonprofessional
S38	No Misinfo	Wellbeing Journalism	Medical	Nonprofessional
S39	Misinfo	Informational	Lifestyle	Professional
S42	No Misinfo	Wellbeing Journalism	Herbal	Nonprofessional
S43	No Misinfo	Wellbeing Journalism	Medical	Nonprofessional
S46	No Misinfo	Wellbeing Journalism	Lifestyle	Nonprofessional
S50	No Misinfo	Wellbeing Journalism	Dental	Nonprofessional
S51	Misinfo	Wellbeing Journalism	Dental	Nonprofessional
S52	No Misinfo	Wellbeing Journalism	Lifestyle	Nonprofessional
S54	No Misinfo	Wellbeing Journalism	Lifestyle	Nonprofessional
U27	Misinfo	Wellbeing Journalism	Lifestyle	Nonprofessional
V1	Misinfo	Wellbeing Journalism	Herbal	Nonprofessional
V2	Misinfo	Wellbeing Journalism	Lifestyle	Nonprofessional
V3	Misinfo	Wellbeing Journalism	Dental	Nonprofessional
V4	Misinfo	Financial	Dental	Nonprofessional
V5	No Misinfo	Wellbeing Journalism	Dental	Nonprofessional
V6	Misinfo	Financial	Dental	Nonprofessional
V7	Misinfo	Wellbeing Journalism	Herbal	Nonprofessional
V8	Misinfo	Financial	Dental	Nonprofessional
V9	Misinfo	Wellbeing Journalism	Dental	Nonprofessional
V10	Misinfo	Wellbeing Journalism	Dental	Nonprofessional
V11	Misinfo	Wellbeing Journalism	Dental	Nonprofessional
V12	No Misinfo	Informational	Dental	Professional
V14	Misinfo	Wellbeing Journalism	Dental	Nonprofessional
V15	No Misinfo	Wellbeing Journalism	Dental	Nonprofessional
V21	No Misinfo	Informational	Herbal	Nonprofessional
V22	Misinfo	Wellbeing Journalism	Herbal	Nonprofessional
V23	Misinfo	Social	Dental	Nonprofessional
V24	Misinfo	Wellbeing Journalism	Herbal	Nonprofessional
V25	Misinfo	Wellbeing Journalism	Lifestyle	Nonprofessional
AC1	Misinfo	Financial	Dental	Nonprofessional
AC2	Misinfo	Wellbeing Journalism	Dental	Nonprofessional
AC3	Misinfo	Wellbeing Journalism	Dental	Nonprofessional
AC4	Misinfo	Wellbeing Journalism	Dental	Nonprofessional
AC5	Misinfo	Wellbeing Journalism	Dental	Nonprofessional
AC6	Misinfo	Wellbeing Journalism	Dental	Nonprofessional
AC7	Misinfo	Wellbeing Journalism	Dental	Nonprofessional
AF4	Misinfo	Wellbeing Journalism	Dental	Nonprofessional
AF8	Misinfo	Wellbeing Journalism	Dental	Nonprofessional
AF9	Misinfo	Wellbeing Journalism	Medical	Nonprofessional
AF16	Misinfo	Wellbeing Journalism	Dental	Nonprofessional
AE7	No Misinfo	Wellbeing Journalism	Lifestyle	Nonprofessional
AE11	Misinfo	Wellbeing Journalism	Dental	Nonprofessional
AE13	No Misinfo	Wellbeing Journalism	Dental	Nonprofessional
AE15	Misinfo	Wellbeing Journalism	Lifestyle	Nonprofessional
AE18	Misinfo	Wellbeing Journalism	Dental	Nonprofessional
AE20	Misinfo	Wellbeing Journalism	Lifestyle	Nonprofessional
AE21	No Misinfo	Wellbeing Journalism	Dental	Nonprofessional
AE22	Misinfo	Informational	Lifestyle	Professional
AE23	No Misinfo	Informational	Dental	Professional
AE24	Misinfo	Wellbeing Journalism	Dental	Nonprofessional
AE25	No Misinfo	Wellbeing Journalism	Dental	Nonprofessional
AE26	No Misinfo	Wellbeing Journalism	Medical	Nonprofessional
AE28	Misinfo	Wellbeing Journalism	Dental	Nonprofessional
AE29	No Misinfo	Informational	Dental	Professional
AE30	Misinfo	Financial	Dental	Nonprofessional
AE31	No Misinfo	Wellbeing Journalism	Lifestyle	Nonprofessional
AE32	Misinfo	Wellbeing Journalism	Dental	Nonprofessional
AE34	No Misinfo	Wellbeing Journalism	Dental	Nonprofessional
AE35	No Misinfo	Informational	Medical	Professional
AE36	No Misinfo	Wellbeing Journalism	Dental	Nonprofessional
AE38	No Misinfo	Wellbeing Journalism	Medical	Nonprofessional
AE39	Misinfo	Financial	Dental	Nonprofessional
AE42	No Misinfo	Wellbeing Journalism	Medical	Nonprofessional
AE43	Misinfo	Financial	Dental	Nonprofessional
AE44	No Misinfo	Wellbeing Journalism	Herbal	Nonprofessional
AE47	Misinfo	Wellbeing Journalism	Dental	Nonprofessional
AE52	No Misinfo	Wellbeing Journalism	Lifestyle	Nonprofessional
AG1	Misinfo	Wellbeing Journalism	Dental	Nonprofessional
AG2	No Misinfo	Wellbeing Journalism	Medical	Nonprofessional
AH1	Misinfo	Wellbeing Journalism	Medical	Nonprofessional
AI1	Misinfo	Wellbeing Journalism	Medical	Nonprofessional
AI2	Misinfo	Wellbeing Journalism	Medical	Nonprofessional
AI3	Misinfo	Wellbeing Journalism	Medical	Nonprofessional
AI4	No Misinfo	Wellbeing Journalism	Medical	Nonprofessional
AI5	No Misinfo	Wellbeing Journalism	Medical	Nonprofessional
AI6	Misinfo	Financial	Medical	Nonprofessional
AI7	No Misinfo	Wellbeing Journalism	Medical	Nonprofessional

## Sheet: Table4
ID	Misinfo	Field of Dentistry	Context			Labels	Total	Cariology	General Dentistry	Oral Medicine	Ortho	Pedo	Perio
A1	Misinfo	Oral Medicine	Manifestation			advantages	7	1	6	0	0	0	0
A2	Misinfo	Oral Medicine	Definition, causes , treatment			cause and effect	18	0	6	9	0	0	3
A7	Misinfo	Oral Medicine	Causes			causes	87	1	34	43	1	1	7
A12	Misinfo	Oral Medicine	Side effect			complications	6	1	1	2	0	0	2
A18	Misinfo	Oral Medicine	Manifestation			definition	58	1	9	40	0	1	7
A23	Misinfo	Oral Medicine	Manifestation			diagnosis	8	0	0	7	0	0	1
A25	Misinfo	Oral Medicine	Causes			disadvantages	3	1	2	0	0	0	0
A29	Misinfo	Oral Medicine	Definition, causes , treatment, complications			home remedies	73	3	35	25	0	0	10
A48	Misinfo	Oral Medicine	Side effect			manifestation	19	0	1	18	0	0	0
A67	Misinfo	Oral Medicine	Cause and effect, causes			misuse	0	0	0	0	0	0	0
A68	Misinfo	Oral Medicine	Causes , Treatment			oral hygiene instructions	6	0	6	0	0	0	0
A71	Misinfo	Oral Medicine	Causes			post-operative instruction	3	0	1	1	1	0	0
J1	Misinfo	Oral Medicine	causes, home remidies			pre-operative instruction	1	1	0	0	0	0	0
J2	Misinfo	Oral Medicine	Causes , Side effects , Treatment , Cause and effect			prevention	41	1	14	21	0	1	4
J4	Misinfo	Oral Medicine	Causes			risk factors	12	0	1	10	0	0	1
J8	Misinfo	Oral Medicine	Manifestation			side effects	12	1	2	9	0	0	0
J9	Misinfo	Oral Medicine	Manifestation			symptoms	38	1	4	27	0	0	6
J10	Misinfo	Oral Medicine	Definition, Causes , Side effects, Manifestation			treatment	72	2	34	26	1	0	9
J19	Misinfo	Oral Medicine	Manifestation			Total	464	14	156	238	3	3	50
J25	Misinfo	Oral Medicine	Side effect
J26	Misinfo	Oral Medicine	Causes
J28	Misinfo	Oral Medicine	Home remedies
J30	Misinfo	Oral Medicine	Side effect			Context	Total	Cariology	General Dentistry	Oral Medicine	Orthodontics	Pedodontics	Periodontics
J32	Misinfo	Oral Medicine	Manifestation			advantages	0.0150862	0.0714286	0.0384615	0	0	0	0
J37	Misinfo	Oral Medicine	Manifestation			cause and effect	0.0387931	0	0.0384615	0.0378151	0	0	0.06
J40	Misinfo	Oral Medicine	Manifestation			causes	0.1875	0.0714286	0.217949	0.180672	0.333333	0.333333	0.14
J48	Misinfo	Oral Medicine	Manifestation			complications	0.012931	0.0714286	0.00641026	0.00840336	0	0	0.04
J49	Misinfo	Oral Medicine	Causes			definition	0.125	0.0714286	0.0576923	0.168067	0	0.333333	0.14
J51	Misinfo	Oral Medicine	Manifestation			diagnosis	0.0172414	0	0	0.0294118	0	0	0.02
J52	Misinfo	Oral Medicine	Cause and effect			disadvantages	0.00646552	0.0714286	0.0128205	0	0	0	0
J58	Misinfo	Oral Medicine	Side effect			home remedies	0.157328	0.214286	0.224359	0.105042	0	0	0.2
J60	Misinfo	Oral Medicine	Manifestation			manifestation	0.0409483	0	0.00641026	0.0756303	0	0	0
R4	Misinfo	Oral Medicine	Causes , Side effects			misuse	0	0	0	0	0	0	0
B2	Misinfo	General Dentistry	Causes			oral hygiene instructions	0.012931	0	0.0384615	0	0	0	0
O1	Misinfo	General Dentistry	causes, home remidies, manifestation			post-operative instruction	0.00646552	0	0.00641026	0.00420168	0.333333	0	0
O2	Misinfo	General Dentistry	Causes , Treatment			pre-operative instruction	0.00215517	0.0714286	0	0	0	0	0
O3	Misinfo	General Dentistry	Home remedies			prevention	0.0883621	0.0714286	0.0897436	0.0882353	0	0.333333	0.08
O4	Misinfo	General Dentistry	Treatment, causes, prevention			risk factors	0.0258621	0	0.00641026	0.0420168	0	0	0.02
O5	Misinfo	General Dentistry	Causes			side effects	0.0258621	0.0714286	0.0128205	0.0378151	0	0	0
O7	Misinfo	General Dentistry	causes, home remedies, treatment			symptoms	0.0818966	0.0714286	0.025641	0.113445	0	0	0.12
O10	Misinfo	General Dentistry	Causes , Prevention , Treatment			treatment	0.155172	0.142857	0.217949	0.109244	0.333333	0	0.18
O11	Misinfo	General Dentistry	Causes, treatment			Total	1	1	1	1	1	1	1
O12	Misinfo	General Dentistry	Causes , Symptoms ,Treatment			Kruskal-Wallis statistic	13.57
O13	Misinfo	General Dentistry	Treatment, home remedies			P value	0.0186
O14	Misinfo	General Dentistry	Causes , prevention
O15	Misinfo	General Dentistry	Causes, treatment
O17	Misinfo	General Dentistry	causes, home remedies, treatment
O18	Misinfo	General Dentistry	Home remedies
O19	Misinfo	General Dentistry	Causes , Prevention
O25	Misinfo	General Dentistry	Causes , Prevention , Treatment
O30	Misinfo	General Dentistry	Treatment, home remedies, prevention, causes
O35	Misinfo	General Dentistry	Causes
O36	Misinfo	General Dentistry	Home remedies, causes
O40	Misinfo	General Dentistry	Home remedies
O45	Misinfo	General Dentistry	Home remedies
P1	Misinfo	General Dentistry	Causes , Prevention , Treatment
P2	Misinfo	General Dentistry	Causes, treatment, home remedies, symptoms
P34	Misinfo	General Dentistry	causes, home remedies, prevention
P45	Misinfo	General Dentistry	Home remedies
AB4	Misinfo	General Dentistry	Treatment, home remedies
AB13	Misinfo	General Dentistry	Home remedies
AB15	Misinfo	General Dentistry	Causes , Treatment
C1	Misinfo	General Dentistry	home remidies, causes, treatment
C2	Misinfo	General Dentistry	Treatment, prevention, causes
C3	Misinfo	General Dentistry	Definition,Causes,symptoms,treatments,home remedies
C4	Misinfo	General Dentistry	Home remedies, treatment , causes
C5	Misinfo	General Dentistry	Home remedies, treatment
C6	Misinfo	General Dentistry	Definition, causes, home remedies, prevention, treatment
C14	Misinfo	General Dentistry	Causes, prevention, treatment
E4	Misinfo	General Dentistry	Treatment, causes
D1	Misinfo	General Dentistry	Home remedies
D2	Misinfo	General Dentistry	Causes,treatments, home remedies
D3	Misinfo	General Dentistry	Home remedies
D4	Misinfo	General Dentistry	Definition, causes, treatment, complications, advantages, disadvantages, post operative instructions,price
D5	Misinfo	General Dentistry	Home remedies
D6	Misinfo	General Dentistry	Home remedies, prevention
D8	Misinfo	General Dentistry	Home remedies
D17	Misinfo	General Dentistry	Home remedies
D31	Misinfo	General Dentistry	Definition, causes, home remedies
AM8	Misinfo	General Dentistry	Definition,causes, advantages,treatment ,home remedies
AM11	Misinfo	General Dentistry	Definition, treatment, home remedies
F2	Misinfo	Cariology	Definition, causes,symptoms , complications, treatment, prevention
F4	Misinfo	Pedodontics	Definition, causes, prevention
F8	Misinfo	Cariology	Treatment, pre operative instructions, advantage , disadvantage , side effects
F10	Misinfo	Cariology	Cause and effect
F19	Misinfo	Cariology	Home remedies
F21	Misinfo	Cariology	Home remedies
F22	Misinfo	Cariology	Causes , home remedies
G1	Misinfo	Oral Medicine	causes, home remedies
G2	Misinfo	Oral Medicine	causes, home remedies
G4	Misinfo	Oral Medicine	Causes , Home remedies
G5	Misinfo	Oral Medicine	Definition,causes, prevention
G6	Misinfo	Oral Medicine	Definition, causes, home remedies
G7	Misinfo	Oral Medicine	Definition,treatment,prevention
G8	Misinfo	Oral Medicine	Definition , Causes , Symptoms ,Treatment, Prevention
G9	Misinfo	Oral Medicine	Definition , Causes , Symptoms , Treatment , Prevention
G11	Misinfo	Oral Medicine	Definition,causes,diagnosis,treatment
G12	Misinfo	Oral Medicine	Definition,causes,symptoms,prevention
G14	Misinfo	Oral Medicine	Definition,causes,symptoms,treatment, manifestation
G19	Misinfo	Oral Medicine	Causes , Treatment , Prevention
G20	Misinfo	Oral Medicine	Manifestation
G23	Misinfo	Oral Medicine	Home remedies
G24	Misinfo	Oral Medicine	Manifestation
G25	Misinfo	Oral Medicine	Side effects
G27	Misinfo	Oral Medicine	Home remedies
G28	Misinfo	Oral Medicine	Home remedies
G30	Misinfo	Oral Medicine	Home remedies
G33	Misinfo	Oral Medicine	Home remedies
G37	Misinfo	Oral Medicine	Cause and effect
G38	Misinfo	Oral Medicine	Home remedies
G39	Misinfo	Oral Medicine	Home remedies
G45	Misinfo	Oral Medicine	Definition,causes,home remedies
Z3	Misinfo	Oral Medicine	Treatment
Z12	Misinfo	Oral Medicine	Home remedies
Z17	Misinfo	Oral Medicine	Home remedies
H1	Misinfo	Orthodontics	Causes,treatment
H13	Misinfo	Orthodontics	Post operative instructions
I3	Misinfo	General Dentistry	Oral hygiene instructions
I9	Misinfo	General Dentistry	Oral hygiene instructions
L1	Misinfo	Oral Medicine	Definition,causes,diagnosis,treatment
L2	Misinfo	Oral Medicine	Treatment , Causes , Definition , Prevention
L3	Misinfo	Oral Medicine	Definition,Causes,home remedies
L4	Misinfo	Oral Medicine	Home remedies
W1	Misinfo	Oral Medicine	Home remedies
X7	Misinfo	Oral Medicine	Definition,treatment,home remedies
X10	Misinfo	Oral Medicine	Definition,causes,diagnosis,treatment
M1	Misinfo	General Dentistry	Definition , Causes , Cause and effect , Symptoms , Treatment , Prevention.
AD1	Misinfo	General Dentistry	Treatment
AN1	Misinfo	General Dentistry	Treatment
AN2	Misinfo	General Dentistry	Home remedies
AN4	Misinfo	General Dentistry	Definition,causes,home remedies, prevention
S1	Misinfo	Oral Medicine	Definition , Symptoms , Risk factors , Diagnosis , Treatment , Prevention
S2	Misinfo	Oral Medicine	Definition , Risk factors , Symptoms , Treatment
S3	Misinfo	Oral Medicine	Definition,causes,symptoms,diagnosis,treatment
S5	Misinfo	Oral Medicine	Definition,symptoms
S6	Misinfo	Oral Medicine	Definition,symptoms,risk factors
S8	Misinfo	Oral Medicine	Definition,symptoms,causes,prevention
S9	Misinfo	Oral Medicine	Definition , Risk factors , Symptoms , Causes , prevention
S10	Misinfo	Oral Medicine	Causes , Symptoms , Treatment , Prevention , Risk factors , Cause and effect
S12	Misinfo	Oral Medicine	Symptoms,risk factors, prevention
S14	Misinfo	Oral Medicine	Symptoms,risk factors, prevention
S22	Misinfo	Oral Medicine	Causes,symptoms
S28	Misinfo	Oral Medicine	Definition,diagnosis
S30	Misinfo	Oral Medicine	Definition,diagnosis
S32	Misinfo	Oral Medicine	Manifestation, causes and effects,definition
S35	Misinfo	Oral Medicine	Prevention
S39	Misinfo	Oral Medicine	Cause and effects
S51	Misinfo	Oral Medicine	Manifestation, causes and effects,definition
U27	Misinfo	General Dentistry	Home remedies
V1	Misinfo	Periodontics	Home remedies
V2	Misinfo	Periodontics	Definition,cause and effects ,treatment,home remedies
V3	Misinfo	Periodontics	Treatment, home remedies
V4	Misinfo	Periodontics	Definition,symptoms,causes,treatments
V6	Misinfo	Periodontics	Definition,cause and effect,causes,prevention
V7	Misinfo	Periodontics	Causes,complications,home remedies
V8	Misinfo	Periodontics	Definition,risk factors,symptoms,treatment,prevention
V9	Misinfo	Periodontics	Definition,complication,causes,symptoms,treatment,home remedies
V10	Misinfo	Periodontics	Causes,symptoms,treatment,home remedies
V11	Misinfo	Periodontics	Definition,causes,symptoms,diagnosis ,treatment,prevention
V14	Misinfo	Periodontics	Cause and effects, treatment, home remedies
V22	Misinfo	Periodontics	Home remedies
V23	Misinfo	Periodontics	Definition,symptoms,prevention,causes,treatments
V24	Misinfo	Periodontics	Home remedies
V25	Misinfo	Periodontics	Home remedies
AC1	Misinfo	Oral Medicine	Definition,symptoms,complication,treatment,home remedies
AC2	Misinfo	Oral Medicine	Causes,symptoms, treatment
AC3	Misinfo	Oral Medicine	Definition,treatment,home remedies
AC4	Misinfo	Oral Medicine	Definition,treatment, home remedies, causes,symptoms,complications,prevention
AC5	Misinfo	Oral Medicine	Treatment,prevention
AC6	Misinfo	Oral Medicine	Treatment,prevention
AC7	Misinfo	Oral Medicine	Symptoms,prevention
AF4	Misinfo	Oral Medicine	Definition,causes, risk factors
AF8	Misinfo	Oral Medicine	Definition,causes,symptoms,risk factors,home remedies, prevention
AF9	Misinfo	Oral Medicine	Definition,symptoms
AF16	Misinfo	Oral Medicine	Definition,causes,symptoms,risk factors,home remedies, prevention
AE11	Misinfo	General Dentistry	Disadvantage,components, cause and effects, risk factors
AE15	Misinfo	General Dentistry	Advantages,cause and effects , components
AE18	Misinfo	General Dentistry	Advantages,oral hygiene instructions
AE20	Misinfo	General Dentistry	Advantages, home remedies
AE22	Misinfo	General Dentistry	Types , oral hygiene instructions , Advantages
AE24	Misinfo	General Dentistry	Treatment of
AE28	Misinfo	General Dentistry	Home remedies
AE30	Misinfo	General Dentistry	Oral hygiene instructions, cause and effects
AE32	Misinfo	General Dentistry	Treatment of
AE39	Misinfo	General Dentistry	Treatment of
AE43	Misinfo	General Dentistry	Oral hygiene instructions, cause and effects
AE47	Misinfo	General Dentistry	Causes and effects, treatment of
AG1	Misinfo	Oral Medicine	Definition,Causes
AH1	Misinfo	Oral Medicine	Definition,causes,symptoms,treatment,prevention
AI1	Misinfo	Oral Medicine	Definition , Symptoms , Prevnetion
AI2	Misinfo	Oral Medicine	Definition , Symptoms , Prevnetion
AI3	Misinfo	Oral Medicine	Definition,symptoms,causes,prevention, cause and effects
AI6	Misinfo	Oral Medicine	Symptoms

## Sheet: Table5
	Popularity of Search concepts					Year/Search Concept	Teeth	Teeth*	Mouth	Tongue
Search Concept→	الاسنان	الأسنان	الفم	اللسان		2019	73	27	62	50
Week↓	Teeth	Teeth*	Mouth	Tongue		2020	65	49	61	49
2019-01-06	61	16	58	45		2021	63	57	64	52
2019-01-13	68	29	61	52		2022	70	68	74	54
2019-01-20	77	31	66	35		2023	70	67	81	52
2019-01-27	69	36	51	38
2019-02-03	82	19	71	46
2019-02-10	74	20	66	58
2019-02-17	77	29	69	42
2019-02-24	69	21	62	50		Kruskal-Wallis test
2019-03-03	76	28	66	52		P value	0.018838
2019-03-10	64	11	65	67		Exact or approximate P value?	Approximate
2019-03-17	70	17	64	42		P value summary	*
2019-03-24	79	23	67	49		Do the medians vary signif. (P < 0.05)?	Yes
2019-03-31	74	17	44	46		Number of groups	4
2019-04-07	73	24	65	48		Kruskal-Wallis statistic	9.968
2019-04-14	75	33	69	51
2019-04-21	75	20	51	32
2019-04-28	71	18	65	51		Dunn's multiple comparisons test	Mean rank diff.	Significant?	Summary	Adjusted P Value
2019-05-05	75	0	75	36		Teeth vs. Teeth*	6.9	No	ns	0.389191
2019-05-12	76	27	65	47		Teeth vs. Mouth	1	No	ns	>0.999999
2019-05-19	73	12	70	43		Teeth vs. Tongue	10.1	Yes	*	0.041306
2019-05-26	70	31	63	47		Teeth* vs. Mouth	-5.9	No	ns	0.686536
2019-06-02	66	39	46	35		Teeth* vs. Tongue	3.2	No	ns	>0.999999
2019-06-09	62	35	55	45		Mouth vs. Tongue	9.1	No	ns	0.089394
2019-06-16	64	38	83	43
2019-06-23	90	28	57	50
2019-06-30	74	15	59	45
2019-07-07	75	38	58	48
2019-07-14	82	23	54	57
2019-07-21	87	34	64	47
2019-07-28	82	31	62	41
2019-08-04	83	18	56	41
2019-08-11	70	22	71	45
2019-08-18	79	23	49	43
2019-08-25	80	49	63	49
2019-09-01	78	20	72	59
2019-09-08	73	41	64	58
2019-09-15	90	36	53	58
2019-09-22	77	37	71	37
2019-09-29	77	32	57	48
2019-10-06	74	14	80	72
2019-10-13	64	22	72	45
2019-10-20	68	40	58	85
2019-10-27	57	28	62	85
2019-11-03	81	30	70	57
2019-11-10	67	26	68	52
2019-11-17	71	23	56	100
2019-11-24	68	31	56	69
2019-12-01	67	31	43	47
2019-12-08	62	31	58	35
2019-12-15	66	25	54	46
2019-12-22	72	44	70	37
2019-12-29	67	26	65	35
2020-01-05	63	37	61	46
2020-01-12	70	26	50	50
2020-01-19	65	42	62	48
2020-01-26	68	70	62	29
2020-02-02	74	34	58	50
2020-02-09	60	57	52	43
2020-02-16	63	30	71	58
2020-02-23	65	22	65	41
2020-03-01	54	20	61	65
2020-03-08	57	36	54	53
2020-03-15	50	28	50	38
2020-03-22	49	32	69	53
2020-03-29	56	56	66	50
2020-04-05	61	46	52	46
2020-04-12	62	44	58	45
2020-04-19	62	44	58	52
2020-04-26	85	31	77	50
2020-05-03	76	39	54	28
2020-05-10	67	62	75	56
2020-05-17	63	50	63	47
2020-05-24	70	56	62	56
2020-05-31	71	53	73	37
2020-06-07	86	58	77	46
2020-06-14	80	77	71	54
2020-06-21	72	77	69	46
2020-06-28	69	77	68	53
2020-07-05	75	74	61	56
2020-07-12	77	75	65	51
2020-07-19	77	57	58	51
2020-07-26	63	39	65	45
2020-08-02	72	51	57	46
2020-08-09	68	50	64	39
2020-08-16	83	96	58	49
2020-08-23	67	49	70	49
2020-08-30	68	52	75	60
2020-09-06	61	50	56	50
2020-09-13	71	56	54	51
2020-09-20	61	59	61	25
2020-09-27	54	55	48	48
2020-10-04	55	41	54	47
2020-10-11	49	49	57	70
2020-10-18	57	51	59	84
2020-10-25	59	34	61	69
2020-11-01	51	38	62	54
2020-11-08	50	54	63	50
2020-11-15	57	34	59	54
2020-11-22	57	33	71	51
2020-11-29	59	47	66	41
2020-12-06	57	55	54	39
2020-12-13	55	52	56	46
2020-12-20	55	56	59	49
2020-12-27	83	49	46	48
2021-01-03	64	44	78	88
2021-01-10	62	57	66	55
2021-01-17	69	62	67	44
2021-01-24	66	55	51	42
2021-01-31	71	59	56	49
2021-02-07	75	55	57	50
2021-02-14	60	44	65	47
2021-02-21	57	41	75	67
2021-02-28	54	58	71	60
2021-03-07	53	49	67	57
2021-03-14	50	68	71	55
2021-03-21	60	49	60	54
2021-03-28	62	64	66	58
2021-04-04	62	60	61	42
2021-04-11	63	66	58	71
2021-04-18	66	42	75	76
2021-04-25	57	53	72	35
2021-05-02	71	64	71	40
2021-05-09	48	41	65	43
2021-05-16	67	51	66	48
2021-05-23	62	50	56	57
2021-05-30	65	49	69	41
2021-06-06	65	58	72	88
2021-06-13	54	41	66	35
2021-06-20	68	75	61	41
2021-06-27	60	74	64	48
2021-07-04	67	45	58	50
2021-07-11	64	56	68	34
2021-07-18	66	65	58	48
2021-07-25	73	50	62	40
2021-08-01	73	81	73	42
2021-08-08	80	50	75	39
2021-08-15	70	62	59	49
2021-08-22	64	66	70	39
2021-08-29	70	56	73	48
2021-09-05	63	47	60	38
2021-09-12	67	70	68	49
2021-09-19	54	52	57	41
2021-09-26	69	71	75	56
2021-10-03	63	64	58	59
2021-10-10	66	56	69	66
2021-10-17	58	69	69	60
2021-10-24	62	59	54	90
2021-10-31	63	53	50	84
2021-11-07	64	65	61	59
2021-11-14	47	47	67	47
2021-11-21	63	65	62	55
2021-11-28	54	51	62	39
2021-12-05	54	40	42	55
2021-12-12	58	70	64	30
2021-12-19	57	65	71	41
2021-12-26	61	44	53	47
2022-01-02	70	90	65	55
2022-01-09	75	61	68	48
2022-01-16	63	58	74	41
2022-01-23	54	51	81	47
2022-01-30	72	71	68	48
2022-02-06	68	62	67	54
2022-02-13	63	79	71	49
2022-02-20	64	65	69	53
2022-02-27	70	65	63	58
2022-03-06	64	64	64	45
2022-03-13	60	63	54	36
2022-03-20	65	54	68	39
2022-03-27	60	60	83	53
2022-04-03	74	77	93	47
2022-04-10	74	54	92	59
2022-04-17	64	58	84	44
2022-04-24	67	68	73	39
2022-05-01	60	70	68	46
2022-05-08	71	72	74	54
2022-05-15	79	72	71	47
2022-05-22	71	74	77	55
2022-05-29	69	88	80	49
2022-06-05	79	54	78	67
2022-06-12	73	67	85	42
2022-06-19	77	78	69	49
2022-06-26	76	70	76	42
2022-07-03	73	62	76	42
2022-07-10	79	85	72	60
2022-07-17	82	100	81	49
2022-07-24	75	90	62	72
2022-07-31	78	96	75	54
2022-08-07	74	94	75	49
2022-08-14	78	97	70	55
2022-08-21	100	94	83	49
2022-08-28	75	85	81	49
2022-09-04	71	77	82	55
2022-09-11	72	76	89	67
2022-09-18	66	57	65	49
2022-09-25	87	88	88	57
2022-10-02	73	73	63	54
2022-10-09	80	67	70	63
2022-10-16	77	52	65	93
2022-10-23	63	51	68	92
2022-10-30	64	62	74	83
2022-11-06	65	46	63	65
2022-11-13	67	51	78	64
2022-11-20	54	40	59	58
2022-11-27	49	48	71	57
2022-12-04	57	49	74	36
2022-12-11	61	39	73	59
2022-12-18	64	63	72	62
2022-12-25	66	64	80	42
2023-01-01	72	63	71	45
2023-01-08	74	64	83	61
2023-01-15	73	68	71	55
2023-01-22	72	66	85	52
2023-01-29	65	67	71	47
2023-02-05	63	51	64	42
2023-02-12	59	63	62	64
2023-02-19	73	50	91	50
2023-02-26	69	57	78	62
2023-03-05	74	58	88	47
2023-03-12	65	72	65	60
2023-03-19	76	62	79	49
2023-03-26	70	77	93	43
2023-04-02	71	46	100	39
2023-04-09	75	57	83	45
2023-04-16	62	60	72	51
2023-04-23	68	58	87	40
2023-04-30	75	86	85	39
2023-05-07	75	77	92	55
2023-05-14	83	73	83	63
2023-05-21	70	66	78	40
2023-05-28	67	69	84	49
2023-06-04	73	72	91	65
2023-06-11	73	70	73	54
2023-06-18	66	76	76	53
2023-06-25	69	58	95	53
2023-07-02	78	67	82	60
2023-07-09	75	93	70	58
2023-07-16	75	82	76	58
2023-07-23	66	93	87	48
2023-07-30	79	90	82	60
2023-08-06	80	55	80	62
2023-08-13	78	95	65	33
2023-08-20	95	87	66	43
2023-08-27	76	76	80	44
2023-09-03	75	67	94	50
2023-09-10	80	67	87	37
2023-09-17	72	60	81	46
2023-09-24	84	62	93	49
2023-10-01	75	71	87	44
2023-10-08	63	70	85	71
2023-10-15	63	61	90	74
2023-10-22	62	68	100	90
2023-10-29	63	79	88	64
2023-11-05	63	74	85	52
2023-11-12	56	50	77	46
2023-11-19	60	51	78	39
2023-11-26	70	49	80	56
2023-12-03	59	68	76	49
2023-12-10	64	43	86	59
2023-12-17	68	62	73	56
2023-12-24	56	50	72	50
2023-12-31	67	58	71	47

## Sheet: Table6
Region	Teeth	Teeth*	Mouth	Tongue
Ajloun Governorate	91	93	100	100
Amman Governorate	76	65	72	65
Aqaba Governorate	58	61	60	60
Balqa Governorate	77	62	71	67
Irbid Governorate	100	75	86	93
Jerash Governorate	81	95	91	87
Karak Governorate	78	87	89	96
Ma'an Governorate	82	84	80	83
Madaba Governorate	79	82	85	89
Mafraq Governorate	90	82	80	88
Tafilah Governorate	85	100	90	96
Zarqa Governorate	98	74	84	79
Concept↓/Governorate→	Ajloun	Amman	Aqaba	Balqa	Irbid	Jerash	Karak	Ma'an	Madaba	Mafraq	Tafilah	Zarqa
teeth	91	76	58	77	100	81	78	82	79	90	85	98
teeth**	93	65	61	62	75	95	87	84	82	82	100	74
mouth	100	72	60	71	86	91	89	80	85	80	90	84
tongue	100	65	60	67	93	87	96	83	89	88	96	79
Kruskal-Wallis test
P value	0.0005
Exact or approximate P value?	Approximate
P value summary	***
Do the medians vary signif. (P < 0.05)?	Yes
Number of groups	12
Kruskal-Wallis statistic	33.28
Data summary
Number of treatments (columns)	12
Number of values (total)	48

## Sheet: Table7
Governorate	Teeth	Teeth*	Mouth	Tongue
Ajloun	91	93	100	100
Amman	76	65	72	65
Aqaba	58	61	60	60
Balqa	77	62	71	67
Irbid	100	75	86	93
Jerash	81	95	91	87
Karak	78	87	89	96
Ma'an	82	84	80	83
Madaba	79	82	85	89
Mafraq	90	82	80	88
Tafilah	85	100	90	96
Zarqa	98	74	84	79
Region	Governorate	Teeth	Teeth*	Mouth	Tongue
North	Ajloun	91	93	100	100
	Irbid	100	75	86	93
	Jerash	81	95	91	87
	Mafraq	90	82	80	88
	Average	90.5	86.25	89.25	92
Midlands	Amman	76	65	72	65
	Balqa	77	62	71	67
	Madaba	79	82	85	89
	Zarqa	98	74	84	79
	Average	82.5	70.75	78	75
South	Aqaba	58	61	60	60
	Karak	78	87	89	96
	Ma'an	82	84	80	83
	Tafilah	85	100	90	96
	Average	75.75	83	79.75	83.75
Concept↓/ Region→	North	Midlands	South
Teeth	90.5	82.5	75.75
Teeth*	86.25	70.75	83
Mouth	89.25	78	79.75
Tongue	92	75	83.75
Kruskal-Wallis test
P value	0.0166
Exact or approximate P value?	approximate
P value summary	***
Do the medians vary signif. (P < 0.05)?	Yes
Number of groups	3
Kruskal-Wallis statistic	8.19
Data summary
Number of treatments (columns)	3
Number of values (total)	12
